# Supplementary material for: MicroRNA‐181a restricts human γδ T cell differentiation by targeting Map3k2 and Notch2
Source: EMBO Rep. 2021 Nov 24;23(1):e52234. doi: 10.15252/embr.202052234 (PMC8728617; doi:10.15252/embr.202052234)
Supplement: Supplementary file 2 — Dataset EV1 [file EMBR-23-e52234-s001.xlsx]

## Sheet: Predicted TargetsxGSEO Analysis
	miRDIP miR-181a-5p predicted targets (cutoff: sources > 5; int. score > 0.09)	miRDIP miR-181a-2-3p predicted targets (cutoff: sources > 5; int. score > 0.09)	GSEO Analysis (γδ related geneset)	Intersection (List 1): 474 common elements
	AGO4	AGO1	A1BG	AAK1
	AAK1	AGO4	A1BG-AS1	ABCA5
	AASDHPPT	AADACL3	A2M	ABI2
	AASS	AAK1	A4GALT	ABL2
	ABCA5	ABCA3	AAAS	ABLIM1
	ABCB5	ABCA5	AACS	ACSL3
	ABHD13	ABCB8	AAED1	ACSL6
	ABHD15	ABCC5	AAGAB	ACTR2
	ABHD17C	ABCC6	AAK1	ACVR2B
	ABI1	ABCC9	AAMDC	ACYP1
	ABI2	ABCG2	AAMP	ADAMTS6
	ABI3BP	ABHD2	AAR2	AFF1
	ABL2	ABI2	AARS	AGFG2
	ABLIM1	ABL2	AARS2	AGPAT1
	ABTB2	ABLIM1	AARSD1	AHR
	ACACB	ABT1	AASDH	AKIRIN1
	ACAD8	ABTB1	AASDHPPT	AKIRIN2
	ACAN	ACAD11	AASS	ALG13
	ACAP2	ACADSB	AATF	AMOT
	ACER3	ACO2	AATK	AMOTL1
	ACP1	ACOT11	ABAT	ANKH
	ACSL1	ACPP	ABCA2	ANKRD13C
	ACSL3	ACSL3	ABCA3	ANKRD44
	ACSL4	ACSL6	ABCA5	ANTXR2
	ACSL6	ACTL6A	ABCA7	ANXA6
	ACSM2B	ACTR2	ABCB1	APOLD1
	ACSS1	ACVR1	ABCB10	ARFGEF2
	ACTA2	ACVR2B	ABCB7	ARHGAP12
	ACTN2	ACVRL1	ABCB8	ARHGAP26
	ACTR2	ACYP1	ABCB9	ARHGAP32
	ACVR1B	ADAM10	ABCC1	ARHGEF7
	ACVR1C	ADAMTS18	ABCC10	ARID2
	ACVR2A	ADAMTS4	ABCC2	ARIH1
	ACVR2B	ADAMTS5	ABCC4	ARIH2
	ACYP1	ADAMTS6	ABCC5	ARL2BP
	ADAM11	ADAMTSL1	ABCD1	ARL5A
	ADAM22	ADAMTSL3	ABCD2	ARSB
	ADAMTS1	ADCY1	ABCD3	ATP11B
	ADAMTS18	ADCY5	ABCD4	ATP2A2
	ADAMTS2	ADCY7	ABCE1	ATP2B1
	ADAMTS5	ADCYAP1R1	ABCF1	ATP8A1
	ADAMTS6	ADD3	ABCF2	ATP8B2
	ADAMTSL1	ADGRB3	ABCF3	ATXN7L3B
	ADAR	ADGRF1	ABCG1	B4GALT1
	ADARB1	ADGRL4	ABCG2	BACH2
	ADARB2	ADIPOQ	ABHD1	BAIAP2
	ADCY1	ADIPOR2	ABHD10	BBX
	ADCY9	ADNP2	ABHD11	BCL2L11
	ADD1	ADRA1D	ABHD12	BCR
	ADGRB3	ADRA2B	ABHD13	BMPR2
	ADGRE2	ADRB3	ABHD14A	BRWD1
	ADGRF5	AFF1	ABHD14A-ACY1	BTF3L4
	ADGRG2	AGAP2	ABHD14B	BTN3A2
	ADGRG6	AGBL5	ABHD15	BTRC
	ADGRL4	AGFG2	ABHD16A	C18orf25
	ADGRV1	AGL	ABHD17A	C2CD2
	ADM	AGPAT1	ABHD17B	C2orf69
	ADO	AGPAT5	ABHD17C	C6orf89
	AFAP1	AHCY	ABHD2	C9orf72
	AFF1	AHR	ABHD3	CA5B
	AFF2	AHRR	ABHD4	CACUL1
	AFF4	AIRE	ABHD5	CAMKK1
	AFG1L	AKAP1	ABHD6	CAMSAP1
	AFG3L2	AKAP2	ABHD8	CAMTA1
	AFTPH	AKIRIN1	ABI1	CARD8
	AGAP1	AKIRIN2	ABI2	CASK
	AGFG1	AKNA	ABI3	CBL
	AGFG2	AKTIP	ABL1	CBX5
	AGK	ALDH5A1	ABL2	CBX7
	AGPAT1	ALG13	ABLIM1	CCNF
	AGPAT3	AMBRA1	ABO	CCNT2
	AGPAT4	AMMECR1L	ABR	CD302
	AGT	AMOT	ABRACL	CD69
	AGTR1	AMOTL1	ABT1	CDK17
	AHCTF1	ANGEL1	ABTB1	CEBPG
	AHNAK	ANKDD1A	ACAA1	CELF1
	AHR	ANKH	ACAA2	CEP350
	AK2	ANKRD1	ACACA	CHD2
	AK4	ANKRD13C	ACACB	CHST11
	AK9	ANKRD17	ACAD10	CLOCK
	AKAP10	ANKRD44	ACAD11	CLTC
	AKAP11	ANKRD50	ACAD8	CMPK2
	AKAP13	ANKS1A	ACAD9	CNNM2
	AKAP5	ANKS1B	ACADM	CNOT6
	AKAP6	ANTXR2	ACADS	COG5
	AKAP7	ANXA6	ACADSB	COPS2
	AKAP9	AP1B1	ACADVL	CPD
	AKIRIN1	AP2A2	ACAP1	CPEB4
	AKIRIN2	AP2B1	ACAP2	CPT1A
	AKT3	AP3S2	ACAP3	CREB3L2
	ALDH1A3	APBB2	ACAT1	CRIM1
	ALDH7A1	APLNR	ACAT2	CRTAP
	ALDH9A1	APOC2	ACBD3	CSNK1G1
	ALG1	APOLD1	ACBD4	CSNK1G3
	ALG10	ARAP3	ACBD5	CTDSP2
	ALG10B	ARFGEF2	ACCS	CTIF
	ALG13	ARHGAP12	ACD	CTSC
	ALG2	ARHGAP17	ACER1	CUL4B
	ALG9	ARHGAP19	ACER3	CYB561D1
	ALPK3	ARHGAP26	ACIN1	DCP1A
	AMER2	ARHGAP29	ACLY	DCUN1D4
	AMOT	ARHGAP32	ACO1	DDX21
	AMOTL1	ARHGAP35	ACO2	DDX31
	ANAPC16	ARHGAP4	ACOT11	DGKH
	ANK1	ARHGEF15	ACOT13	DISC1
	ANK2	ARHGEF2	ACOT2	DNAJA4
	ANKEF1	ARHGEF39	ACOT4	DNAJB1
	ANKFY1	ARHGEF7	ACOT7	DNAJC21
	ANKH	ARID1B	ACOT8	DNAJC3
	ANKRD12	ARID2	ACOT9	DNAJC5
	ANKRD13C	ARID4A	ACOX1	DOCK9
	ANKRD22	ARIH1	ACOX3	DOT1L
	ANKRD33B	ARIH2	ACP1	DRAM1
	ANKRD34C	ARL10	ACP2	DUSP5
	ANKRD44	ARL2BP	ACP5	DYNC1LI2
	ANKRD50	ARL4A	ACP6	DYNLL2
	ANKRD52	ARL5A	ACRBP	DYRK2
	ANKS6	ARMC5	ACRC	EAF1
	ANO1	ARNT2	ACSF2	EIF4G3
	ANO6	ARNTL2	ACSF3	ELF4
	ANP32A	ARPC4	ACSL1	ENPP1
	ANTXR1	ARPP19	ACSL3	ENTPD1
	ANTXR2	ARPP21	ACSL4	ERAP1
	ANXA11	ARSB	ACSL5	ERCC6L2
	ANXA6	ASAP1	ACSL6	ERMAP
	AP1AR	ASIC1	ACSM3	ESR1
	AP1G1	ASTN1	ACSS1	ETS1
	AP1S3	ASXL3	ACSS2	FAM120C
	AP3D1	ATAD2B	ACTA2	FAM13A
	AP3M2	ATF3	ACTB	FAM13B
	AP4E1	ATF6	ACTG1	FBXL3
	AP5M1	ATG13	ACTL10	FBXO21
	AP5S1	ATG14	ACTL6A	FBXO22
	APBA1	ATG4B	ACTN1	FBXW7
	APC	ATOH8	ACTN1-AS1	FEM1C
	APH1B	ATP11B	ACTN4	FGD6
	API5	ATP1A3	ACTR10	FOXJ3
	APLP2	ATP2A2	ACTR1A	FOXK1
	APOLD1	ATP2B1	ACTR1B	G3BP1
	APOO	ATP5F1	ACTR2	GALNT1
	AQP9	ATP6V0A1	ACTR3	GAPVD1
	AQR	ATP6V0D2	ACTR3B	GAS7
	AR	ATP7B	ACTR3C	GDAP1
	ARAP2	ATP8A1	ACTR5	GID4
	ARF3	ATP8B2	ACTR6	GK5
	ARF6	ATXN10	ACTR8	GLRX
	ARFGEF2	ATXN2	ACVR1	GNAQ
	ARFGEF3	ATXN7L3	ACVR1B	GNL3L
	ARFIP1	ATXN7L3B	ACVR2A	GOLGA7B
	ARHGAP12	AXDND1	ACVR2B	GPD1L
	ARHGAP26	AZI2	ACY1	GPR107
	ARHGAP32	B3GALNT2	ACY3	GPSM1
	ARHGAP5	B3GALT6	ACYP1	GSE1
	ARHGEF12	B3GNT6	ACYP2	GSK3B
	ARHGEF3	B4GALT1	ADA	GSTCD
	ARHGEF37	BACE1	ADAL	GTPBP3
	ARHGEF38	BACH1	ADAM10	HAUS3
	ARHGEF7	BACH2	ADAM15	HAUS6
	ARID2	BAG5	ADAM17	HBS1L
	ARIH1	BAIAP2	ADAM19	HEG1
	ARIH2	BAIAP2L1	ADAM22	HEMK1
	ARL1	BANF1	ADAM28	HERC3
	ARL11	BAP1	ADAM8	HHAT
	ARL2BP	BASP1	ADAM9	HIF1AN
	ARL3	BBX	ADAMTS1	HIPK2
	ARL5A	BCAT1	ADAMTS10	HMGB3
	ARL5B	BCCIP	ADAMTS17	HOOK3
	ARL6IP5	BCKDHB	ADAMTS6	HPS4
	ARL6IP6	BCL2L11	ADAMTSL5	HS1BP3
	ARMC1	BCL2L15	ADAP1	HS2ST1
	ARMC8	BCR	ADAR	HSDL1
	ARNT2	BDKRB2	ADARB1	IDH3A
	ARRB2	BDNF	ADAT1	IDS
	ARRDC3	BDP1	ADAT2	ILF3
	ARRDC4	BICRAL	ADAT3	INO80D
	ARSB	BIN3	ADCK1	IPO5
	ARSJ	BLOC1S5	ADCK2	IRF4
	ASB1	BMI1	ADCK3	ITGA6
	ASB4	BMP7	ADCK4	ITPRIPL2
	ASB6	BMPR1B	ADCK5	JADE1
	ASCC1	BMPR2	ADCY3	JMY
	ASH1L	BMS1	ADCY4	KALRN
	ASPH	BNC2	ADCY7	KAT7
	ASTN1	BNIP3L	ADCY9	KBTBD11
	ASXL2	BNIPL	ADD1	KCNC4
	ATAD1	BOK	ADD3	KDELR2
	ATAT1	BPIFC	ADH5	KDM4C
	ATE1	BRWD1	ADHFE1	KDM5A
	ATF1	BTF3L4	ADI1	KIAA0930
	ATF2	BTN2A1	ADIPOR1	KIDINS220
	ATF7	BTN2A2	ADIPOR2	KIF1B
	ATG10	BTN3A2	ADIRF	KLF12
	ATG12	BTRC	ADK	KLHL15
	ATG16L1	C10orf55	ADM2	KLHL24
	ATG2B	C10orf76	ADM5	KLHL3
	ATG5	C11orf21	ADNP	KPNA6
	ATG7	C11orf58	ADNP2	KRAS
	ATG9A	C11orf87	ADNP-AS1	LARP4
	ATL1	C11orf98	ADO	LCLAT1
	ATL2	C12orf49	ADORA2A	LCOR
	ATL3	C12orf73	ADORA2A-AS1	LEPR
	ATM	C12orf76	ADPGK	LEPROT
	ATMIN	C14orf39	ADPRH	LMTK2
	ATP11A	C15orf61	ADPRHL1	LPGAT1
	ATP11B	C15orf62	ADPRHL2	LPP
	ATP11C	C16orf70	ADPRM	LRP12
	ATP1B1	C16orf82	ADRB1	LRRC27
	ATP1B2	C17orf51	ADRB2	LRRC8C
	ATP2A2	C17orf75	ADRBK1	LRRFIP1
	ATP2B1	C17orf77	ADRM1	LTN1
	ATP2B3	C18orf25	ADSL	LUZP1
	ATP2B4	C19orf53	ADSS	LZTR1
	ATP2C1	C1orf27	ADSSL1	MAP3K2
	ATP5MC3	C2CD2	ADTRP	MBD2
	ATP6V0D2	C2CD6	AEBP1	MBNL1
	ATP6V1C1	C2orf49	AEBP2	MBNL3
	ATP6V1C2	C2orf69	AEN	MBOAT2
	ATP8A1	C2orf72	AES	MBP
	ATP8B1	C2orf88	AFAP1	MCC
	ATP8B2	C3orf70	AFAP1L1	MCCC2
	ATPAF2	C4orf26	AFAP1L2	MCTP2
	ATRN	C4orf33	AFF1	MDGA1
	ATRNL1	C4orf36	AFF3	MDM2
	ATRX	C5orf63	AFF4	MDM4
	ATXN1	C5orf64	AFG3L2	MECP2
	ATXN3	C6orf106	AFMID	MED13
	ATXN7	C6orf223	AFTPH	MEST
	ATXN7L1	C6orf89	AGA	METAP2
	ATXN7L3B	C8orf33	AGAP2	MEX3C
	AUTS2	C8orf34	AGAP3	MGA
	AVL9	C8orf37	AGAP4	MGAT4A
	B3GALT1	C9orf72	AGAP5	MIER3
	B3GALT5	CA10	AGAP6	MLXIP
	B3GNT5	CA12	AGBL2	MME
	B4GALT1	CA5B	AGBL3	MON2
	B4GALT6	CAB39L	AGBL5	MSL2
	BAAT	CABP4	AGER	MTMR12
	BACE2	CACNA1E	AGFG1	MTR
	BACH2	CACNA1G	AGFG2	MTURN
	BAG2	CACNB1	AGGF1	MTUS1
	BAG4	CACNG8	AGK	NAA25
	BAIAP2	CACUL1	AGL	NAMPT
	BAZ1A	CALB2	AGMAT	NAP1L4
	BAZ2A	CALD1	AGPAT1	NBN
	BAZ2B	CALML4	AGPAT2	NEDD4L
	BBS7	CAMKK1	AGPAT3	NFAT5
	BBS9	CAMKK2	AGPAT4	NHLRC2
	BBX	CAMKV	AGPAT5	NIPA1
	BCAP29	CAMSAP1	AGPS	NIPBL
	BCAS4	CAMTA1	AGRN	NMT2
	BCHE	CAPN14	AGTPBP1	NOD2
	BCL11A	CAPN3	AGTRAP	NOL9
	BCL11B	CAPN5	AHCTF1	NOTCH2
	BCL2	CAPN6	AHCY	NPEPPS
	BCL2L11	CARD14	AHCYL1	NR1D2
	BCL6	CARD8	AHCYL2	NR2C2
	BCL6B	CARNMT1	AHDC1	NR3C1
	BCL9	CASC4	AHI1	NRAS
	BCLAF1	CASK	AHNAK	NSL1
	BCR	CASP10	AHR	NUFIP2
	BEND3	CAV1	AHRR	OSBPL11
	BEND4	CBL	AHSA1	OTUD3
	BEX2	CBLN1	AHSA2	OTULIN
	BHLHB9	CBR4	AIDA	PACS2
	BHLHE40	CBX5	AIF1	PAFAH2
	BIRC5	CBX7	AIFM1	PAG1
	BIRC6	CCDC103	AIFM2	PAPOLG
	BIVM	CCDC129	AIG1	PCGF3
	BLOC1S2	CCDC173	AIM1	PCSK6
	BLOC1S6	CCDC40	AIMP1	PDE4DIP
	BMF	CCDC50	AIMP2	PDE5A
	BMP2K	CCL3L1	AIP	PEAK1
	BMP3	CCL3L3	AJUBA	PFKFB2
	BMPR2	CCNC	AK1	PHACTR2
	BMT2	CCND2	AK2	PHACTR4
	BNC2	CCNF	AK3	PHC3
	BOD1L1	CCNT2	AK4	PHIP
	BOLL	CD1C	AK5	PIK3C2A
	BORA	CD207	AK6	PKNOX1
	BPNT2	CD209	AK9	PLAG1
	BPTF	CD28	AKAP1	PLEKHA8
	BRAP	CD300LG	AKAP10	PLXNC1
	BRCA1	CD302	AKAP11	PMPCA
	BRD1	CD44	AKAP13	PODXL
	BRD7	CD69	AKAP17A	POFUT1
	BRD8	CD7	AKAP2	PPARA
	BRMS1L	CD84	AKAP3	PPFIA1
	BRWD1	CDC14B	AKAP5	PPP1CB
	BRWD3	CDC42BPA	AKAP7	PPP1R12B
	BTBD1	CDC42SE2	AKAP8	PPP1R2
	BTBD10	CDCA8	AKAP8L	PPP3R1
	BTBD11	CDCP1	AKAP9	PPP6C
	BTBD3	CDH8	AKIP1	PPTC7
	BTBD7	CDIP1	AKIRIN1	PRCP
	BTF3L4	CDK10	AKIRIN2	PRKCA
	BTG2	CDK14	AKNA	PROSER1
	BTN3A2	CDK15	AKR1A1	PRPF40A
	BTN3A3	CDK17	AKR1B1	PRPF4B
	BTRC	CDK5RAP1	AKR1C3	PRRC1
	BVES	CEBPG	AKR7A2	PSKH1
	C10orf67	CEBPZ	AKR7A3	PSMF1
	C10orf88	CELF1	AKT1	PSPC1
	C12orf29	CEMIP	AKT1S1	PTAR1
	C12orf56	CENPB	AKT2	PTEN
	C14orf28	CEP112	AKT3	PTPRB
	C15orf48	CEP126	AKTIP	PURB
	C16orf72	CEP350	ALAD	QSOX2
	C16orf87	CEP85L	ALAS1	RAB27B
	C16orf95	CEPT1	ALCAM	RAB3IP
	C18orf25	CGNL1	ALDH16A1	RAB8B
	C19orf12	CHAMP1	ALDH18A1	RABGEF1
	C1GALT1	CHD2	ALDH1B1	RAI14
	C1orf109	CHDH	ALDH2	RALA
	C1orf116	CHRNA10	ALDH3A2	RAN
	C1orf21	CHRNA4	ALDH3B1	RAP1GAP2
	C1orf216	CHST11	ALDH4A1	RBM12
	C1orf50	CHST4	ALDH5A1	RBMS3
	C1orf52	CHST6	ALDH6A1	RCOR3
	C2CD2	CHTOP	ALDH7A1	RFC3
	C2CD5	CIITA	ALDH9A1	RGS16
	C2orf69	CIPC	ALDOA	RHOBTB3
	C3orf62	CISD2	ALDOC	RIC3
	C3orf80	CITED2	ALG1	RICTOR
	C5orf47	CLASP2	ALG10	RLIM
	C5orf51	CLDN14	ALG10B	RNF145
	C6orf62	CLEC4F	ALG11	RNF2
	C6orf89	CLIP2	ALG12	RNF38
	C8orf44-SGK3	CLOCK	ALG13	RNF4
	C9orf72	CLTC	ALG14	RPL28
	CA13	CMBL	ALG1L	RPRD1B
	CA3	CMPK2	ALG1L2	RPS6KB1
	CA5B	CNGB1	ALG2	RPUSD4
	CA8	CNNM1	ALG3	RRP15
	CABLES1	CNNM2	ALG5	RSBN1
	CACNA1B	CNOT6	ALG6	SEC22C
	CACNA2D1	CNR1	ALG8	SEC61A2
	CACNA2D2	CNRIP1	ALG9	SEL1L
	CACNA2D4	CNTN2	ALKBH1	SEMA4C
	CACNB2	CNTNAP2	ALKBH2	SEMA4F
	CACNB4	CNTNAP4	ALKBH3	SENP1
	CACUL1	COG5	ALKBH4	SESN3
	CADM2	COL14A1	ALKBH5	SFMBT1
	CALB1	COL19A1	ALKBH6	SHOC2
	CALCOCO2	COL26A1	ALKBH7	SLA
	CALCR	COL4A4	ALKBH8	SLC24A1
	CALCRL	COL5A2	ALMS1	SLC25A12
	CALD1	COL6A2	ALOX12-AS1	SLC25A24
	CALHM5	COL9A2	ALOX5	SLC25A36
	CALM1	COPG2	ALOX5AP	SLC25A40
	CALM3	COPS2	ALPK1	SLC36A1
	CALR	COQ7	ALS2	SLC39A10
	CALU	CORO2A	ALS2CL	SLC39A14
	CAMK2D	COX19	ALS2CR12	SLC4A7
	CAMK2G	CPD	ALYREF	SLC7A6
	CAMKK1	CPEB4	AMACR	SLFN11
	CAMSAP1	CPLX2	AMBRA1	SLFN13
	CAMSAP2	CPSF7	AMD1	SMAD2
	CAMTA1	CPT1A	AMDHD1	SMAD5
	CAMTA2	CREB3L2	AMDHD2	SMAD7
	CAND1	CRHR2	AMER1	SMG6
	CAPN7	CRIM1	AMFR	SNX10
	CAPRIN1	CRISPLD1	AMH	SNX13
	CAPRIN2	CRK	AMIGO1	SNX30
	CAPZA1	CRKL	AMIGO2	SOBP
	CARD11	CRTAM	AMMECR1	SOD2
	CARD8	CRTAP	AMMECR1L	SORT1
	CARF	CRY1	AMN	SP1
	CARM1	CSNK1G1	AMN1	SPECC1L
	CASK	CSNK1G3	AMOT	SPG21
	CASP2	CSNK2A1	AMOTL1	SPIRE1
	CAST	CSPG4	AMPD2	SPTBN1
	CBFA2T2	CST9	AMPD3	SRF
	CBFA2T3	CST9L	AMPH	SRPK2
	CBL	CTDSP2	AMT	SRPRB
	CBLB	CTIF	AMY2B	SRSF7
	CBLL1	CTNNBIP1	AMZ2	SSR1
	CBX4	CTSC	ANAPC1	STAT1
	CBX5	CTSO	ANAPC10	STK24
	CBX7	CUL4B	ANAPC11	STRBP
	CCAR1	CUTC	ANAPC13	STX7
	CCDC117	CXCL10	ANAPC15	SUDS3
	CCDC126	CXCL12	ANAPC16	SWAP70
	CCDC14	CYB561D1	ANAPC2	SYNE2
	CCDC144NL	CYB5D1	ANAPC4	SYNJ1
	CCDC170	CYBB	ANAPC5	SZT2
	CCDC186	CYP11A1	ANAPC7	TAOK1
	CCDC25	CYP19A1	ANGEL1	TBC1D14
	CCDC42	CYP26B1	ANGEL2	TBC1D24
	CCDC6	CYP2B6	ANGPTL6	TBC1D5
	CCDC82	CYP2U1	ANK1	TBL1XR1
	CCDC85A	DACT2	ANK3	THAP1
	CCDC88A	DAG1	ANKAR	TIA1
	CCDC88C	DAGLA	ANKDD1A	TIAL1
	CCDC91	DAZ1	ANKDD1B	TK2
	CCDC92	DAZ2	ANKEF1	TLE3
	CCL19	DAZ3	ANKFY1	TMCC1
	CCL22	DAZ4	ANKH	TMED2
	CCL8	DAZL	ANKHD1	TMEM106B
	CCN1	DBF4B	ANKHD1-EIF4EBP3	TMTC3
	CCNB1	DCAF1	ANKIB1	TNF
	CCNDBP1	DCAF7	ANKLE1	TNPO1
	CCNF	DCAKD	ANKLE2	TNRC6A
	CCNG1	DCLK1	ANKMY1	TNRC6B
	CCNG2	DCP1A	ANKMY2	TPD52
	CCNJ	DCUN1D4	ANKRA2	TRAF1
	CCNK	DCX	ANKRD10	TRANK1
	CCNQ	DDB2	ANKRD11	TRDMT1
	CCNT2	DDHD2	ANKRD12	TRERF1
	CCNYL1	DDI1	ANKRD13A	TRIM13
	CCP110	DDI2	ANKRD13B	TRIM25
	CCR1	DDX21	ANKRD13C	TRIM35
	CCSAP	DDX25	ANKRD13D	TRPV3
	CCSER2	DDX28	ANKRD16	TRRAP
	CCT5	DDX31	ANKRD17	TSC1
	CCT8L2	DDX46	ANKRD22	TTC17
	CD109	DDX51	ANKRD23	TTC7B
	CD163	DDX58	ANKRD26	TULP4
	CD24	DEDD2	ANKRD27	TVP23C
	CD2AP	DERL3	ANKRD28	TXLNA
	CD302	DET1	ANKRD34A	UBE2J1
	CD4	DGKG	ANKRD35	UBE2K
	CD46	DGKH	ANKRD36	UBN2
	CD59	DIEXF	ANKRD36B	UBTF
	CD69	DIO2	ANKRD36C	ULK2
	CDC14A	DIP2A	ANKRD37	UNKL
	CDC14B	DISC1	ANKRD39	USP9X
	CDC20B	DLEU7	ANKRD40	VANGL1
	CDC27	DLG1	ANKRD42	VCPIP1
	CDC40	DLX2	ANKRD44	VHL
	CDC42BPA	DMAC1	ANKRD46	VIPR2
	CDC5L	DMD	ANKRD49	VMA21
	CDC73	DMKN	ANKRD52	VPS13A
	CDCA4	DMRTA2	ANKRD54	VPS13B
	CDH1	DMRTC1	ANKRD6	VPS36
	CDH13	DMRTC1B	ANKRD9	VPS37A
	CDH23	DNAJA2	ANKS1A	WDR45B
	CDH8	DNAJA4	ANKS3	WNK1
	CDIN1	DNAJB1	ANKS6	WSB2
	CDIPT	DNAJB12	ANKZF1	WWC3
	CDK1	DNAJB4	ANO10	XAF1
	CDK17	DNAJB6	ANO6	XRN1
	CDK8	DNAJC16	ANO8	YIPF6
	CDKL2	DNAJC21	ANO9	YOD1
	CDKN1B	DNAJC24	ANP32A	YTHDC1
	CDKN2AIP	DNAJC3	ANP32B	ZADH2
	CDKN3	DNAJC5	ANP32E	ZBTB34
	CDON	DNM2	ANTXR2	ZBTB41
	CDS1	DNMT3B	ANXA1	ZBTB44
	CDS2	DOCK9	ANXA11	ZC3HAV1
	CDX2	DOK6	ANXA2	ZCCHC14
	CDYL	DOT1L	ANXA2R	ZDHHC9
	CEBPA	DPP9	ANXA4	ZFP62
	CEBPG	DPY19L4	ANXA5	ZFP90
	CECR2	DRAM1	ANXA6	ZFX
	CELF1	DRG2	ANXA7	ZFYVE16
	CELF2	DRP2	AOAH	ZKSCAN8
	CELSR3	DTL	AOC2	ZMYND11
	CEMIP	DUS4L	AP1AR	ZNF217
	CENPO	DUSP16	AP1B1	ZNF264
	CEP120	DUSP19	AP1G1	ZNF280D
	CEP135	DUSP22	AP1G2	ZNF330
	CEP350	DUSP5	AP1M1	ZNF441
	CEP41	DUSP7	AP1S1	ZNF555
	CEP43	DUT	AP1S2	ZNF568
	CEP83	DYNC1LI2	AP1S3	ZNF592
	CEP97	DYNLL2	AP2A1	ZNF594
	CERS3	DYNLRB1	AP2A2	ZNF772
	CERT1	DYRK2	AP2B1	ZNF780B
	CETN3	EAF1	AP2M1	ZNF805
	CFAP300	EDA	AP2S1	ZNF81
	CFL2	EDA2R	AP3B1	ZNF850
	CFLAR	EDEM3	AP3D1	ZXDC
	CGGBP1	EDN1	AP3M1	ZYG11B
	CHCHD7	EDNRB	AP3M2	ZZZ3
	CHD1	EDRF1	AP3S1
	CHD2	EEF1A1	AP3S2
	CHD7	EEF2K	AP4B1
	CHD9	EEPD1	AP4B1-AS1
	CHFR	EFNB3	AP4E1
	CHIC1	EGFL7	AP4M1
	CHKA	EGFLAM	AP4S1
	CHL1	EIF4G1	AP5B1
	CHMP1B	EIF4G3	AP5M1
	CHMP2B	EIF5A2	AP5S1
	CHMP3	ELAC2	AP5Z1
	CHN1	ELAVL2	APAF1
	CHST11	ELF2	APBA2
	CHST3	ELF4	APBA3
	CHST6	ELMOD1	APBB1
	CHURC1	ELMOD3	APBB1IP
	CILK1	ELMSAN1	APBB3
	CISH	ELOC	APC
	CIT	ELOVL4	APEH
	CKAP2	ELOVL7	APEX1
	CKAP4	EMC4	APEX2
	CKS1B	EMP1	APH1A
	CLASP1	EMX2	APH1B
	CLCC1	ENAH	API5
	CLCN2	ENGASE	APIP
	CLCN5	ENHO	APITD1
	CLDN8	ENPP1	APLF
	CLEC3A	ENPP5	APLP2
	CLINT1	ENTPD1	APMAP
	CLIP1	ENTPD4	APOA1
	CLK3	EPB41L1	APOA1BP
	CLMN	EPB41L4B	APOBEC3C
	CLN5	EPB41L5	APOBEC3D
	CLN8	EPHA10	APOBEC3F
	CLOCK	EPHA5	APOBEC3G
	CLTC	EPHB1	APOBEC3H
	CLTRN	ERAP1	APOBR
	CLUAP1	ERBB4	APOE
	CLUH	ERCC1	APOL1
	CLVS1	ERCC6L2	APOL2
	CMPK1	ERCC8	APOL3
	CMPK2	ERGIC1	APOL6
	CMTM4	ERMAP	APOLD1
	CMTM6	ESR1	APOM
	CMTR2	ETS1	APOO
	CNGB3	ETV1	APOOL
	CNKSR2	EVI5	APOPT1
	CNKSR3	EXOC3L4	APP
	CNNM2	EXOSC1	APPBP2
	CNOT1	EXTL3	APPL1
	CNOT11	F13A1	APPL2
	CNOT2	FADS1	APRT
	CNOT4	FAF2	APTR
	CNOT6	FAHD1	APTX
	CNOT6L	FAM117B	AQP11
	CNR1	FAM120C	AQP3
	CNTN4	FAM122A	AQR
	CNTNAP2	FAM122C	ARAF
	CNTNAP3	FAM135B	ARAP1
	CNTNAP3B	FAM13A	ARAP2
	CNTRL	FAM13B	ARAP3
	COG5	FAM149A	ARCN1
	COIL	FAM155A	AREL1
	COL16A1	FAM167A	ARF1
	COL19A1	FAM168B	ARF3
	COL4A1	FAM177A1	ARF4
	COL5A1	FAM189A1	ARF5
	COLQ	FAM221B	ARF6
	COMMD6	FAM227B	ARFGAP1
	COPS2	FAM46C	ARFGAP2
	COQ10B	FAM76A	ARFGAP3
	COQ2	FBN1	ARFGEF1
	COQ8A	FBXL20	ARFGEF2
	CORO1C	FBXL3	ARFIP1
	CORO7	FBXO16	ARFIP2
	COX5A	FBXO21	ARFRP1
	COX7A2L	FBXO22	ARG2
	CPD	FBXO3	ARGLU1
	CPEB4	FBXO30	ARHGAP1
	CPNE2	FBXO42	ARHGAP10
	CPNE4	FBXO44	ARHGAP11A
	CPOX	FBXO48	ARHGAP11B
	CPPED1	FBXW11	ARHGAP12
	CPSF6	FBXW7	ARHGAP15
	CPT1A	FBXW8	ARHGAP17
	CRB1	FCGR1A	ARHGAP18
	CREB1	FCGR3A	ARHGAP19
	CREB3	FCGR3B	ARHGAP21
	CREB3L2	FCHO2	ARHGAP25
	CREB5	FCRL1	ARHGAP26
	CREBL2	FCRL5	ARHGAP27
	CREBRF	FEM1C	ARHGAP30
	CREBZF	FEZ1	ARHGAP31
	CRIM1	FGD6	ARHGAP32
	CRISPLD1	FGF1	ARHGAP33
	CRLF3	FLI1	ARHGAP35
	CRNKL1	FLRT2	ARHGAP4
	CRPPA	FLT1	ARHGAP42
	CRTAP	FLVCR2	ARHGAP5
	CSF2RB	FMN2	ARHGAP8
	CSNK1G1	FMNL3	ARHGAP9
	CSNK1G3	FNBP1	ARHGDIA
	CSRNP2	FNBP1L	ARHGDIB
	CSRNP3	FNDC5	ARHGEF1
	CSTF3	FNTA	ARHGEF10
	CTBP2	FNTB	ARHGEF11
	CTC1	FOXA3	ARHGEF12
	CTDSP2	FOXF1	ARHGEF19
	CTDSPL	FOXJ3	ARHGEF2
	CTIF	FOXK1	ARHGEF25
	CTNNA1	FOXP2	ARHGEF3
	CTNND1	FOXP4	ARHGEF37
	CTSC	FOXR2	ARHGEF39
	CTTNBP2	FRAS1	ARHGEF4
	CTTNBP2NL	FREM2	ARHGEF40
	CUL3	FRMD3	ARHGEF5
	CUL4B	FRMD5	ARHGEF6
	CUL5	FSCN1	ARHGEF7
	CXADR	FSIP1	ARHGEF9
	CXCL1	FTO	ARID1A
	CXCL12	FUT11	ARID1B
	CXCL2	FXN	ARID2
	CXCL5	FZD5	ARID3A
	CXCL9	FZR1	ARID3B
	CYB561D1	G3BP1	ARID4A
	CYB5R4	GABRA4	ARID4B
	CYBRD1	GABRA5	ARID5A
	CYLD	GABRA6	ARID5B
	CYP19A1	GALC	ARIH1
	CYP26A1	GALNT1	ARIH2
	CYP26B1	GANC	ARIH2OS
	CYP7A1	GAPVD1	ARL1
	CYRIA	GARS	ARL10
	CYTH2	GAS7	ARL11
	CYTH3	GATAD2B	ARL13B
	DAAM1	GBP6	ARL14EP
	DAP	GDAP1	ARL15
	DAPK1	GDAP2	ARL16
	DARS1	GDI2	ARL17A
	DAZAP2	GDNF	ARL17B
	DBT	GDPD5	ARL2
	DCAF11	GFRA1	ARL2BP
	DCAF12L1	GGACT	ARL3
	DCAF16	GID4	ARL4A
	DCAF4	GJB3	ARL4C
	DCAF4L2	GJB7	ARL4D
	DCAF5	GK5	ARL5A
	DCBLD2	GKAP1	ARL5B
	DCLK1	GLO1	ARL6
	DCLK3	GLRX	ARL6IP1
	DCLRE1B	GLS2	ARL6IP4
	DCLRE1C	GLYAT	ARL6IP5
	DCN	GNA13	ARL6IP6
	DCP1A	GNAQ	ARL8A
	DCTN5	GNG12	ARL8B
	DCUN1D1	GNG4	ARMC1
	DCUN1D4	GNL3L	ARMC10
	DCUN1D5	GOLGA3	ARMC12
	DDIT4	GOLGA4	ARMC2
	DDX20	GOLGA7B	ARMC5
	DDX21	GORASP1	ARMC6
	DDX31	GPATCH2L	ARMC7
	DDX3X	GPD1L	ARMC8
	DDX3Y	GPM6A	ARMC9
	DDX5	GPM6B	ARMCX1
	DDX52	GPN2	ARMCX2
	DDX55	GPR107	ARMCX3
	DDX60L	GPR12	ARMCX4
	DEK	GPR132	ARMCX5
	DENND1A	GPR137B	ARMCX6
	DENND4A	GPR158	ARNT
	DENND5B	GPR161	ARNTL
	DEPDC5	GPR75	ARNTL2
	DEPTOR	GPR83	ARPC1A
	DERL1	GPR89A	ARPC1B
	DESI2	GPR89B	ARPC2
	DEXI	GPSM1	ARPC3
	DGCR2	GRAP	ARPC4
	DGKH	GREM2	ARPC5
	DHX33	GRIA1	ARPC5L
	DHX57	GRIN2B	ARPP19
	DICER1	GRK3	ARRB1
	DIDO1	GRM5	ARRB2
	DIO2	GRM6	ARRDC1
	DIP2B	GRN	ARRDC1-AS1
	DIP2C	GSE1	ARRDC2
	DIPK2A	GSK3B	ARRDC3
	DIS3	GSTCD	ARRDC4
	DIS3L	GTF2A1	ARRDC5
	DISC1	GTF2A2	ARSA
	DISP2	GTF2I	ARSB
	DIXDC1	GTPBP3	ARSD
	DLC1	H2AFJ	ARSG
	DLG5	HABP2	ARSK
	DLGAP1	HACE1	ARV1
	DLGAP2	HAP1	ARVCF
	DMAC2L	HAS3	ASAH1
	DMD	HAUS3	ASAH2B
	DMGDH	HAUS6	ASAP1
	DMRT3	HBS1L	ASB1
	DMXL2	HDAC2	ASB13
	DNAH8	HDAC4	ASB16
	DNAJA4	HDAC6	ASB16-AS1
	DNAJB1	HDLBP	ASB2
	DNAJB14	HECTD2	ASB6
	DNAJB2	HEG1	ASB7
	DNAJC13	HEMK1	ASB8
	DNAJC18	HEPACAM2	ASB9
	DNAJC21	HEPHL1	ASCC1
	DNAJC27	HERC3	ASCC2
	DNAJC3	HES2	ASCC3
	DNAJC5	HESX1	ASCL2
	DNAJC6	HEY1	ASF1A
	DNAJC7	HFM1	ASF1B
	DNAL1	HHAT	ASGR1
	DNM3	HIF1AN	ASH1L
	DOCK10	HIPK2	ASH1L-AS1
	DOCK4	HLF	ASH2L
	DOCK7	HMG20A	ASIC1
	DOCK9	HMGB3	ASIC3
	DOK6	HMGN1	ASL
	DOP1A	HMGN3	ASMTL
	DOT1L	HMGXB4	ASMTL-AS1
	DPP10	HNRNPA2B1	ASNA1
	DPP6	HNRNPDL	ASNS
	DPPA3	HNRNPUL1	ASNSD1
	DPY19L1	HNRNPUL2	ASPH
	DPY19L2	HOMER2	ASPHD2
	DPYD	HOOK3	ASPM
	DPYSL2	HOXA11	ASPRV1
	DR1	HPS4	ASPSCR1
	DRAM1	HPSE2	ASRGL1
	DRD1	HRH1	ASTE1
	DROSHA	HRH4	ASTN2
	DRP2	HS1BP3	ASUN
	DSC2	HS2ST1	ASXL1
	DSE	HSD3B2	ASXL2
	DSG2	HSDL1	ATAD1
	DTD2	HSH2D	ATAD2
	DTNA	HSPA12A	ATAD2B
	DTX4	HSPA14	ATAD3A
	DUSP10	HTATIP2	ATAD3B
	DUSP5	HTR2C	ATAD3C
	DUSP6	HTR3C	ATAD5
	DYNC1LI2	HTR4	ATAT1
	DYNC2H1	HTR5A	ATE1
	DYNLL2	HTRA1	ATF1
	DYRK2	IAPP	ATF2
	DZANK1	IBTK	ATF3
	E2F1	ICA1L	ATF4
	E2F3	IDE	ATF5
	E2F5	IDH3A	ATF6
	E2F6	IDNK	ATF6B
	E2F7	IDS	ATF7
	EAF1	IER2	ATF7IP
	ECT2L	IFFO2	ATF7IP2
	EDNRA	IFI44L	ATG10
	EEA1	IGF1R	ATG101
	EED	IGF2	ATG12
	EEF1E1	IGF2BP1	ATG13
	EFHC1	IGLON5	ATG14
	EFNA5	IGSF3	ATG16L1
	EFS	IKZF3	ATG16L2
	EGLN1	IKZF4	ATG2A
	EGR1	IL13RA1	ATG2B
	EGR2	IL16	ATG3
	EGR3	IL17RA	ATG4A
	EHF	IL17RD	ATG4B
	EI24	IL6R	ATG4C
	EID1	IL7R	ATG4D
	EIF2AK1	ILF3	ATG5
	EIF2AK2	IMP3	ATG7
	EIF2S3	INA	ATG9A
	EIF4A2	INAVA	ATG9B
	EIF4EBP2	ING3	ATHL1
	EIF4G3	INO80D	ATIC
	EIF5	INPP5K	ATL1
	ELAPOR2	IPO5	ATL2
	ELAVL2	IQCE	ATL3
	ELAVL4	IQSEC1	ATM
	ELF4	IRF4	ATMIN
	ELL2	IRF6	ATN1
	ELOC	ISLR	ATOX1
	ELOF1	ISOC2	ATP10A
	ELOVL5	ITCH	ATP10D
	ELOVL6	ITGA6	ATP11A
	EMB	ITGB1BP1	ATP11B
	EMC1	ITIH5	ATP11C
	EMC10	ITPKB	ATP13A1
	EML1	ITPRIPL2	ATP13A2
	EMSY	IVNS1ABP	ATP13A3
	EMX2	IYD	ATP13A4
	EN1	JADE1	ATP1A1
	EN2	JAG2	ATP1A3
	ENAH	JAK1	ATP1B1
	ENDOD1	JAK3	ATP1B3
	ENOSF1	JMY	ATP2A2
	ENOX2	JPH3	ATP2A3
	ENPP1	KALRN	ATP2B1
	ENPP4	KAT7	ATP2B4
	ENSA	KATNAL1	ATP2C1
	ENTPD1	KBTBD11	ATP5A1
	ENTPD6	KBTBD3	ATP5B
	ENTPD7	KCNC2	ATP5C1
	EOLA1	KCNC4	ATP5D
	EOLA2	KCNE1	ATP5E
	EPB41	KCNE3	ATP5EP2
	EPB41L3	KCNIP3	ATP5F1
	EPB41L4B	KCNJ15	ATP5G1
	EPC2	KCNK10	ATP5G2
	EPDR1	KCNK2	ATP5G3
	EPHA4	KCNMB4	ATP5H
	EPHA5	KCNQ3	ATP5I
	EPHA7	KCNS3	ATP5J
	EPN1	KCTD16	ATP5J2
	EPN2	KCTD8	ATP5L
	EPS15	KDELC2	ATP5O
	EPS8	KDELR2	ATP5S
	ERAP1	KDM4C	ATP5SL
	ERAP2	KDM5A	ATP6AP1
	ERC2	KDM5B	ATP6AP1L
	ERCC6L2	KDM5C	ATP6AP2
	EREG	KDM7A	ATP6V0A1
	ERG	KIAA0040	ATP6V0A2
	ERI1	KIAA0319	ATP6V0B
	ERLIN2	KIAA0513	ATP6V0C
	ERMAP	KIAA0754	ATP6V0D1
	ERMN	KIAA0907	ATP6V0E1
	ERO1A	KIAA0930	ATP6V0E2
	ERO1B	KIAA1324L	ATP6V0E2-AS1
	ESCO2	KIAA1328	ATP6V1A
	ESM1	KIAA1549	ATP6V1B2
	ESR1	KIAA1671	ATP6V1C1
	ESRP1	KIAA1958	ATP6V1C2
	ETF1	KIDINS220	ATP6V1D
	ETFBKMT	KIF1B	ATP6V1E1
	ETNK1	KIF21B	ATP6V1E2
	ETS1	KIF24	ATP6V1F
	ETV6	KIF2A	ATP6V1G1
	EVI2A	KIN	ATP6V1G2
	EVI5	KIRREL1	ATP6V1H
	EXD1	KLF1	ATP7A
	EXOC2	KLF12	ATP8A1
	EXOC5	KLF16	ATP8A2
	EXOC8	KLHDC3	ATP8B2
	EXOSC3	KLHL12	ATP8B3
	EXT2	KLHL15	ATP8B4
	EXTL2	KLHL18	ATP9A
	EYA3	KLHL23	ATP9B
	EYS	KLHL24	ATPAF1
	F11R	KLHL3	ATPAF2
	F2R	KMO	ATPIF1
	F5	KMT5A	ATR
	FAM102A	KMT5B	ATRAID
	FAM102B	KPNA6	ATRIP
	FAM118A	KRAS	ATRN
	FAM120C	KRT1	ATRX
	FAM126B	KRT32	ATXN1
	FAM135A	KRT38	ATXN10
	FAM13A	KRT72	ATXN1L
	FAM13B	KRT80	ATXN2
	FAM171A1	KRTAP10-7	ATXN2L
	FAM204A	KRTAP3-3	ATXN3
	FAM216B	KSR2	ATXN7
	FAM219A	KYNU	ATXN7L1
	FAM219B	LAMTOR3	ATXN7L2
	FAM221B	LANCL3	ATXN7L3
	FAM222B	LARP1	ATXN7L3B
	FAM3C	LARP4	AUH
	FAM53B	LATS1	AUP1
	FAM53C	LAX1	AURKA
	FAM8A1	LBH	AURKAIP1
	FAM91A1	LBHD1	AURKB
	FAN1	LCLAT1	AURKC
	FAR1	LCOR	AUTS2
	FARP1	LDLRAD3	AVEN
	FAS	LEPR	AVIL
	FASTKD1	LEPROT	AVL9
	FAT2	LETM1	AVPI1
	FAT3	LGI3	AXIN1
	FAXC	LHX6	AXIN2
	FBN1	LIMD1	AZI2
	FBN2	LIMS2	AZIN1
	FBXL17	LINGO1	AZIN2
	FBXL18	LITAF	B2M
	FBXL3	LMNB2	B3GALNT1
	FBXO11	LMOD2	B3GALNT2
	FBXO21	LMOD3	B3GALT4
	FBXO22	LMTK2	B3GALT6
	FBXO28	LNPK	B3GAT2
	FBXO31	LONRF2	B3GAT3
	FBXO33	LPGAT1	B3GNT2
	FBXO34	LPIN2	B3GNT4
	FBXO41	LPP	B3GNT7
	FBXO45	LRIT3	B3GNT8
	FBXO5	LRP12	B3GNT9
	FBXW2	LRRC1	B3GNTL1
	FBXW7	LRRC2	B4GALNT3
	FDFT1	LRRC27	B4GALT1
	FDX1	LRRC32	B4GALT2
	FECH	LRRC59	B4GALT3
	FEM1C	LRRC75B	B4GALT4
	FGD4	LRRC8C	B4GALT5
	FGD6	LRRFIP1	B4GALT6
	FGFR2	LSM14A	B4GALT7
	FHAD1	LSM5	B9D1
	FHDC1	LTBP1	B9D2
	FHIP1A	LTN1	BABAM1
	FHIP1B	LUZP1	BACE1
	FIGN	LY75	BACE1-AS
	FKBP1A	LYPD6	BACE2
	FKBP5	LZTR1	BACH1
	FKTN	MAB21L3	BACH2
	FLOT2	MACC1	BAD
	FLRT2	MACROD2	BAG1
	FLT1	MAF	BAG2
	FLVCR1	MAGEA1	BAG3
	FMNL2	MAGEA2	BAG4
	FMR1	MAGEA2B	BAG5
	FNBP4	MAGEA6	BAG6
	FNDC3A	MAGEA9	BAHD1
	FNDC3B	MAGEA9B	BAIAP2
	FNIP1	MAGED2	BAIAP2L1
	FNIP2	MAGI2	BAIAP2L2
	FOS	MAGIX	BAIAP3
	FOXD3	MAK16	BAK1
	FOXJ3	MAML2	BANF1
	FOXK1	MAN1B1	BANK1
	FOXP1	MANBA	BANP
	FOXP2	MAP3K2	BAP1
	FREM2	MAP6	BARD1
	FRMD7	MAPK11	BASP1
	FRMD8	MAPK12	BATF
	FRS2	MAPK8	BATF3
	FRY	MAPRE1	BAX
	FRYL	MAPRE2	BAZ1A
	FSBP	MAPT	BAZ1B
	FSD1L	MARCH6	BAZ2A
	FSTL1	MAU2	BAZ2B
	FUCA1	MBD2	BBC3
	FUCA2	MBNL1	BBIP1
	FUT4	MBNL3	BBS1
	FUT9	MBOAT2	BBS10
	FZD3	MBP	BBS12
	FZD5	MBTPS1	BBS2
	G2E3	MCC	BBS4
	G3BP1	MCCC2	BBS5
	G3BP2	MCMBP	BBS7
	GAB1	MCTP2	BBS9
	GAB2	MDGA1	BBX
	GABRA1	MDGA2	BCAP29
	GABRA4	MDH2	BCAP31
	GABRG1	MDM2	BCAS2
	GABRG3	MDM4	BCAS3
	GAD2	MECP2	BCAS4
	GALK2	MED13	BCAT2
	GALNT1	MED14	BCCIP
	GALNT10	MED19	BCDIN3D
	GALNT11	MED22	BCDIN3D-AS1
	GALNT16	MED29	BCKDHA
	GALNT3	MED31	BCKDHB
	GALNT4	MED9	BCKDK
	GAN	MEF2D	BCL10
	GAPVD1	MEGF10	BCL11A
	GAS7	MEGF8	BCL11B
	GATA6	MEPCE	BCL2
	GATAD1	MEST	BCL2A1
	GATAD2A	METAP2	BCL2L1
	GATC	METTL13	BCL2L11
	GATD1	METTL21A	BCL2L12
	GATD3A	METTL8	BCL2L13
	GATM	MEX3C	BCL2L15
	GCC2	MFAP3L	BCL2L2
	GCNT2	MFSD9	BCL3
	GDA	MGA	BCL6
	GDAP1	MGAT4A	BCL7A
	GDI1	MGRN1	BCL7B
	GDPD1	MIB1	BCL7C
	GFM1	MICAL3	BCL9
	GFOD2	MICU1	BCL9L
	GFPT1	MIER1	BCLAF1
	GFRA1	MIER3	BCO2
	GGCT	MIS12	BCOR
	GHITM	MKL2	BCORL1
	GID4	MLLT11	BCR
	GIGYF1	MLLT3	BCS1L
	GIGYF2	MLXIP	BDH1
	GIMAP1	MMD	BDH2
	GIT1	MMD2	BDNF-AS
	GIT2	MME	BDP1
	GJB6	MMGT1	BECN1
	GK	MMP19	BEND3
	GK5	MNS1	BEND4
	GLCCI1	MOB3A	BEND5
	GLDN	MOB3B	BEST4
	GLG1	MOCS1	BET1
	GLIPR1	MON2	BET1L
	GLIS3	MORN1	BEX1
	GLRX	MORN5	BEX2
	GLS	MPDZ	BEX4
	GLYCTK	MPRIP	BEX5
	GMFB	MRAP2	BFAR
	GNA12	MRE11	BFSP1
	GNAI1	MRGPRX3	BGLAP
	GNAQ	MRO	BHLHB9
	GNB4	MRPL1	BHLHE40
	GNG2	MRPL22	BHLHE40-AS1
	GNL3L	MRPL43	BICD1
	GOLGA1	MRPL49	BICD2
	GOLGA6C	MRPS2	BID
	GOLGA6L10	MSL2	BIK
	GOLGA6L9	MTCL1	BIN1
	GOLGA7	MTFR1	BIN2
	GOLGA7B	MTMR12	BIN3
	GOLGA8A	MTOR	BIRC2
	GOLGA8B	MTPAP	BIRC3
	GOLM2	MTR	BIRC5
	GOT2	MTURN	BIRC6
	GP5	MTUS1	BIVM
	GPAM	MUC20	BLCAP
	GPAT4	MUS81	BLK
	GPATCH11	MVD	BLM
	GPBP1	MXI1	BLMH
	GPC4	MYLK	BLOC1S1
	GPC6	MYLK3	BLOC1S2
	GPCPD1	MYO19	BLOC1S3
	GPD1L	MYO3B	BLOC1S4
	GPD2	MYO5B	BLOC1S5
	GPI	MYO5C	BLOC1S6
	GPLD1	MYO6	BLVRA
	GPR107	MYT1	BLVRB
	GPR137C	MZT1	BLZF1
	GPR155	N4BP3	BMF
	GPR180	NAA25	BMI1
	GPR22	NAA40	BMP1
	GPR26	NAA60	BMP2K
	GPR63	NABP2	BMP8B
	GPR78	NADK	BMPR1A
	GPR83	NAGK	BMPR2
	GPR88	NAMPT	BMS1
	GPRIN3	NAP1L4	BNIP1
	GPSM1	NASP	BNIP2
	GPX8	NAV2	BNIP3
	GRB10	NBN	BNIP3L
	GREB1	NBPF11	BNIPL
	GREM1	NBPF12	BOD1
	GRIA2	NBPF14	BOD1L1
	GRID1	NBPF20	BOK
	GRIK5	NBPF9	BOLA1
	GRIN2A	NCAM1	BOLA3
	GRK2	NCBP1	BOLA3-AS1
	GRK3	NCOR1	BOP1
	GRK6	NDUFA6	BORA
	GRM1	NECAB1	bP-21264C1.2
	GRM5	NECAP1	BPGM
	GSE1	NECTIN3	BPHL
	GSK3B	NEDD4L	BPNT1
	GSKIP	NEDD9	BPTF
	GSTA1	NEK1	BRAF
	GSTCD	NETO2	BRAP
	GTF2E2	NEURL1B	BRAT1
	GTF2H1	NFAM1	BRCA1
	GTF2H2	NFAT5	BRCA2
	GTF2H2C	NFATC3	BRCC3
	GTPBP3	NFATC4	BRD1
	GTSE1	NFIA	BRD2
	GUCY1A2	NFS1	BRD3
	GXYLT1	NGFR	BRD4
	GYS2	NHLRC2	BRD7
	H2AZ2	NIF3L1	BRD8
	H3-3B	NIPA1	BRD9
	HAND2	NIPAL3	BRE
	HAO1	NIPBL	BRF1
	HAPLN1	NKAIN2	BRF2
	HAUS3	NKD1	BRI3
	HAUS6	NKIRAS2	BRI3BP
	HBS1L	NLGN1	BRICD5
	HCAR1	NME9	BRIP1
	HCN1	NMT2	BRIX1
	HCN2	NNMT	BRK1
	HDAC8	NOD2	BRMS1
	HDAC9	NODAL	BRMS1L
	HEATR3	NOL4L	BROX
	HEBP2	NOL9	BRPF1
	HECA	NOS1	BRPF3
	HECW2	NOS1AP	BRSK1
	HEG1	NOTCH2	BRWD1
	HEMGN	NOVA1	BRWD3
	HEMK1	NPC2	BSCL2
	HEPHL1	NPEPPS	BSDC1
	HERC3	NPNT	BSG
	HERC4	NPR3	BSPRY
	HEY1	NPSR1	BST1
	HEY2	NPY2R	BST2
	HHAT	NR1D2	BTAF1
	HIC2	NR2C2	BTBD1
	HIF1AN	NR3C1	BTBD10
	HINT3	NRAS	BTBD11
	HIPK1	NRBP2	BTBD19
	HIPK2	NRG4	BTBD2
	HIPK3	NRIP2	BTBD3
	HIVEP2	NRP1	BTBD6
	HK2	NRP2	BTBD7
	HLA-A	NSD2	BTBD8
	HLA-B	NSL1	BTBD9
	HLA-C	NSUN2	BTD
	HLA-E	NT5C2	BTF3
	HLF	NTM	BTF3L4
	HLTF	NUAK1	BTG1
	HM13	NUDCD1	BTG2
	HMBOX1	NUDT11	BTG3
	HMBS	NUFIP2	BTK
	HMGA2	NUP43	BTLA
	HMGB1	NUSAP1	BTN2A1
	HMGB2	NXPE3	BTN2A2
	HMGB3	NXT2	BTN3A1
	HMGCR	OAS3	BTN3A2
	HMGN2	OAT	BTN3A3
	HNRNPA0	OGFOD1	BTRC
	HNRNPA3	OGN	BUB3
	HNRNPH1	OIT3	BUD13
	HNRNPK	ONECUT2	BUD31
	HNRNPU	OPRK1	BYSL
	HOOK1	OPRL1	BZRAP1
	HOOK3	ORAI2	BZRAP1-AS1
	HOXA1	OSBPL11	BZW1
	HOXA11	OSBPL9	BZW2
	HOXB4	OSGIN2	C10orf12
	HOXB5	OSTC	C10orf128
	HOXB8	OTOF	C10orf2
	HOXC11	OTUD3	C10orf25
	HOXC8	OTULIN	C10orf35
	HOXD1	P4HA3	C10orf54
	HOXD3	PA2G4	C10orf76
	HPS4	PABPC1L2B	C10orf88
	HRH1	PACS2	C10orf91
	HS1BP3	PADI1	C10orf95
	HS2ST1	PAFAH2	C11orf1
	HS3ST3A1	PAG1	C11orf21
	HS6ST1	PAIP2B	C11orf24
	HS6ST3	PALM2-AKAP2	C11orf31
	HSDL1	PALMD	C11orf49
	HSDL2	PAPOLA	C11orf54
	HSF2	PAPOLG	C11orf57
	HSP90AB1	PAPPA	C11orf58
	HSP90B1	PARD3B	C11orf63
	HSPA1B	PARD6B	C11orf65
	HSPA1L	PARD6G	C11orf68
	HSPA5	PARP16	C11orf71
	HTR2C	PARP9	C11orf73
	HYDIN	PARPBP	C11orf74
	HYOU1	PARVA	C11orf80
	ICE2	PAX1	C11orf84
	ICOSLG	PBDC1	C11orf95
	ID4	PCDH19	C11orf98
	IDH1	PCDH7	C12orf10
	IDH3A	PCDH9	C12orf29
	IDS	PCDHB11	C12orf4
	IFNAR1	PCGF3	C12orf42
	IFT57	PCLO	C12orf43
	IFT74	PCMT1	C12orf45
	IFT80	PCNX1	C12orf49
	IFT81	PCSK6	C12orf57
	IGDCC3	PCYOX1	C12orf60
	IGF2BP2	PDCD10	C12orf65
	IGF2BP3	PDCL	C12orf66
	IGF2R	PDE4D	C12orf73
	IGFBP4	PDE4DIP	C12orf75
	IGFBP5	PDE5A	C12orf76
	IGSF11	PDGFRA	C14orf1
	IKBIP	PDP1	C14orf119
	IKZF2	PDRG1	C14orf142
	IL1A	PEAK1	C14orf159
	IL1RAP	PELI2	C14orf166
	IL2	PEX14	C14orf169
	IL24	PFKFB2	C14orf2
	IL25	PGAP2	C14orf28
	IL33	PGGT1B	C14orf80
	IL6ST	PGR	C14orf93
	IL7	PGS1	C15orf39
	ILDR2	PHACTR2	C15orf40
	ILF3	PHACTR4	C15orf41
	IMPA1	PHC1	C15orf48
	IMPG1	PHC3	C15orf53
	IMPG2	PHF12	C15orf57
	INCENP	PHF21A	C15orf61
	ING5	PHF7	C15orf62
	INO80	PHIP	C16orf13
	INO80D	PIANP	C16orf45
	INPP4A	PIK3C2A	C16orf46
	INPP5A	PIK3C2G	C16orf52
	INSIG1	PINK1	C16orf54
	INSR	PKDREJ	C16orf58
	INTS6	PKIA	C16orf62
	IP6K2	PKNOX1	C16orf70
	IPMK	PKNOX2	C16orf72
	IPO5	PLA2G4E	C16orf74
	IPO7	PLAC8L1	C16orf86
	IPO8	PLAG1	C16orf87
	IPPK	PLCH2	C16orf91
	IQCJ-SCHIP1	PLD5	C16orf95
	IQGAP2	PLEKHA2	C17orf100
	IQSEC2	PLEKHA5	C17orf49
	IREB2	PLEKHA6	C17orf50
	IRF2BPL	PLEKHA8	C17orf51
	IRF4	PLEKHG4B	C17orf53
	IRGQ	PLLP	C17orf58
	IRS1	PLPP1	C17orf62
	IRS2	PLXNA1	C17orf67
	ISX	PLXNA2	C17orf75
	ITGA1	PLXNC1	C17orf80
	ITGA2	PMPCA	C17orf89
	ITGA3	PNMA3	C17orf96
	ITGA6	PNMA5	C17orf97
	ITGB1	POC1A	C18orf21
	ITGB8	PODXL	C18orf25
	ITIH5	POFUT1	C18orf32
	ITPRIP	POGZ	C18orf54
	ITPRIPL2	POLD3	C18orf8
	ITSN1	POLDIP3	C19orf12
	ITSN2	POLG	C19orf24
	IVD	POLR3F	C19orf25
	IYD	POLR3H	C19orf33
	JADE1	POMP	C19orf35
	JADE2	POMT1	C19orf38
	JAM3	POMZP3	C19orf43
	JARID2	PPARA	C19orf44
	JAZF1	PPFIA1	C19orf47
	JCAD	PPFIBP1	C19orf48
	JMJD6	PPIL1	C19orf52
	JMY	PPM1H	C19orf53
	JPT1	PPP1CB	C19orf54
	KALRN	PPP1R10	C19orf57
	KANK1	PPP1R12A	C19orf60
	KAT2B	PPP1R12B	C19orf66
	KAT6A	PPP1R14C	C19orf68
	KAT7	PPP1R16B	C19orf70
	KATNBL1	PPP1R2	C19orf73
	KBTBD11	PPP1R8	C19orf84
	KBTBD8	PPP1R9A	C1D
	KCNA1	PPP2R2A	C1GALT1
	KCNA4	PPP2R2C	C1GALT1C1
	KCNB1	PPP3R1	C1orf109
	KCNC2	PPP4R1	C1orf112
	KCNC4	PPP6C	C1orf122
	KCNG3	PPTC7	C1orf123
	KCNH1	PRCP	C1orf131
	KCNH8	PRDM10	C1orf159
	KCNIP3	PRDM15	C1orf162
	KCNK10	PRDM2	C1orf174
	KCNK5	PRDM6	C1orf198
	KCNMA1	PRELP	C1orf21
	KCNN3	PRICKLE2	C1orf216
	KCNQ5	PRKAA2	C1orf220
	KCTD10	PRKACA	C1orf228
	KCTD12	PRKACG	C1orf27
	KCTD16	PRKCA	C1orf35
	KCTD2	PRKCI	C1orf43
	KCTD3	PRKG1	C1orf50
	KDELR2	PRKG2	C1orf52
	KDM4C	PRKX	C1orf53
	KDM5A	PRLR	C1orf54
	KDSR	PROM2	C1orf56
	KHDC1	PROSER1	C1orf61
	KIAA0232	PRPF38B	C1QBP
	KIAA0408	PRPF40A	C1QTNF3
	KIAA0586	PRPF4B	C1QTNF4
	KIAA0825	PRR23C	C1QTNF6
	KIAA0930	PRR3	C1R
	KIAA1217	PRR5L	C1RL
	KIAA1549L	PRRC1	C1RL-AS1
	KIAA2013	PRRG1	C20orf144
	KICS2	PRRX1	C20orf194
	KIDINS220	PRSS12	C20orf196
	KIF13B	PRTG	C20orf197
	KIF1B	PRX	C20orf24
	KIF1C	PSD2	C20orf27
	KIF2C	PSEN1	C20orf96
	KIF3A	PSKH1	C21orf2
	KIF3B	PSMF1	C21orf33
	KIF5A	PSPC1	C21orf58
	KIRREL1	PSTPIP2	C21orf59
	KIT	PTAR1	C21orf62-AS1
	KITLG	PTCHD1	C21orf91
	KLC1	PTEN	C22orf15
	KLF12	PTGDR2	C22orf29
	KLF15	PTGER2	C22orf34
	KLF3	PTGES2	C22orf39
	KLF6	PTPN11	C22orf46
	KLF7	PTPN2	C2CD2
	KLF9	PTPN23	C2CD2L
	KLHDC10	PTPRB	C2CD3
	KLHDC7B	PTPRC	C2CD5
	KLHL14	PTPRJ	C2orf15
	KLHL15	PTPRT	C2orf40
	KLHL2	PURB	C2orf42
	KLHL24	PXMP4	C2orf44
	KLHL28	PXN	C2orf47
	KLHL29	QPRT	C2orf48
	KLHL3	QRFPR	C2orf49
	KLHL42	QSOX2	C2orf68
	KLHL5	RAB11FIP4	C2orf69
	KLLN	RAB14	C2orf74
	KMT2A	RAB1A	C2orf76
	KMT2C	RAB21	C2orf81
	KMT2D	RAB27B	C3AR1
	KMT2E	RAB29	C3orf14
	KNG1	RAB2A	C3orf17
	KPNA1	RAB3B	C3orf18
	KPNA4	RAB3IP	C3orf33
	KPNA6	RAB8B	C3orf38
	KPNB1	RAB9B	C3orf52
	KRAS	RABGEF1	C3orf58
	KRBOX4	RAD17	C3orf62
	KRIT1	RAD52	C4orf27
	KSR2	RAG1	C4orf3
	KYNU	RAI14	C4orf32
	LAMA1	RALA	C4orf33
	LAMC1	RAN	C4orf36
	LAMP2	RAP1GAP	C4orf46
	LAPTM4B	RAP1GAP2	C4orf48
	LARP1B	RAPGEF3	C5
	LARP4	RARA	C5AR1
	LARP6	RASGRP1	C5AR2
	LAS1L	RB1CC1	C5orf15
	LASP1	RBFOX1	C5orf22
	LATS2	RBFOX2	C5orf24
	LBR	RBM12	C5orf28
	LCLAT1	RBM33	C5orf30
	LCOR	RBM41	C5orf34
	LCORL	RBM46	C5orf42
	LDAH	RBM5	C5orf45
	LDB3	RBM7	C5orf51
	LDLR	RBM8A	C5orf56
	LDLRAD4	RBMS3	C5orf63
	LEMD3	RBPMS	C6orf1
	LEPR	RBPMS2	C6orf106
	LEPROT	RC3H1	C6orf120
	LGALS3BP	RCC2	C6orf136
	LGALSL	RCOR3	C6orf163
	LGI2	RD3	C6orf203
	LHFPL3	RECQL5	C6orf226
	LIF	RELL1	C6orf47
	LIFR	REPS2	C6orf48
	LIMCH1	RETSAT	C6orf52
	LIMS1	REV3L	C6orf62
	LIN28A	RFC3	C6orf89
	LIN28B	RFK	C6orf99
	LIN7C	RFWD3	C7orf26
	LLPH	RFX4	C7orf31
	LMAN1	RFXAP	C7orf43
	LMBR1	RGR	C7orf49
	LMBRD2	RGS16	C7orf50
	LMO1	RGS20	C7orf55
	LMO3	RGS7BP	C7orf60
	LMTK2	RHNO1	C7orf61
	LNPK	RHOBTB3	C7orf73
	LNX2	RIC3	C8G
	LONRF1	RIC8B	C8orf33
	LONRF2	RICTOR	C8orf37
	LOX	RIMBP2	C8orf44
	LPAR1	RIMS3	C8orf58
	LPCAT1	RIMS4	C8orf59
	LPCAT2	RIT1	C8orf76
	LPGAT1	RLIM	C8orf82
	LPP	RMND5B	C8orf88
	LRAT	RNASEH1	C9orf114
	LRBA	RNF111	C9orf116
	LRCH4	RNF121	C9orf139
	LRP11	RNF135	C9orf142
	LRP12	RNF145	C9orf16
	LRP2	RNF150	C9orf163
	LRP2BP	RNF157	C9orf172
	LRP4	RNF165	C9orf24
	LRP6	RNF185	C9orf3
	LRP8	RNF2	C9orf40
	LRPAP1	RNF220	C9orf41-AS1
	LRRC27	RNF32	C9orf64
	LRRC32	RNF38	C9orf66
	LRRC58	RNF39	C9orf69
	LRRC8C	RNF4	C9orf72
	LRRC8D	RNF44	C9orf78
	LRRFIP1	RNGTT	C9orf85
	LSAMP	RNPS1	C9orf9
	LSM11	RPAIN	C9orf91
	LTBP3	RPL27A	CA11
	LTN1	RPL28	CA13
	LTO1	RPRD1B	CA2
	LTV1	RPS24	CA5B
	LUZP1	RPS6KA1	CA6
	LYPD5	RPS6KA2	CAAP1
	LYPLA2	RPS6KB1	CAB39
	LYRM1	RPUSD4	CAB39L
	LYRM2	RRAGD	CABIN1
	LYST	RRBP1	CABLES2
	LZTR1	RRM2B	CABP4
	MAB21L2	RRP15	CACFD1
	MAB21L3	RSBN1	CACNA1A
	MAB21L4	RSL1D1	CACNA1C
	MACF1	RTL5	CACNA1C-AS1
	MADD	RTL6	CACNA1C-AS2
	MAFG	RTL9	CACNA1I
	MAGEA4	RTP1	CACNA2D2
	MAGI2	RUBCN	CACNA2D4
	MAGI3	RUNX1T1	CACNB1
	MAGOHB	RUNX2	CACNB3
	MALT1	RXFP2	CACTIN
	MAMDC2	RYBP	CACUL1
	MAN2A1	SAA2	CACYBP
	MAOA	SAE1	CAD
	MAP1A	SALL1	CADM4
	MAP1B	SAMD12	CAHM
	MAP2	SAPCD2	CALCB
	MAP2K1	SAR1A	CALCOCO1
	MAP2K4	SARAF	CALCOCO2
	MAP3K10	SASH1	CALHM2
	MAP3K13	SASS6	CALM1
	MAP3K15	SBNO2	CALM2
	MAP3K2	SCAMP1	CALM3
	MAP3K20	SCARB1	CALML4
	MAP3K21	SCLT1	CALR
	MAP3K3	SCLY	CALU
	MAP3K8	SCMH1	CAMK1
	MAP3K9	SCN1A	CAMK1D
	MAP6	SCN2A	CAMK2D
	MAP7D2	SCN3A	CAMK2G
	MAPK1	SCRN1	CAMK4
	MAPK14	SCRN3	CAMKK1
	MAPK1IP1L	SCUBE2	CAMKK2
	MAPKAP1	SDHAF2	CAMKMT
	MAPKBP1	SEC14L5	CAMLG
	MAPT	SEC22C	CAMSAP1
	MARCHF5	SEC61A2	CAMTA1
	MARCHF6	SEC62	CAMTA2
	MARCHF8	SEL1L	CAND1
	MARCKS	SELENOS	CANT1
	MARK1	SEMA4C	CANX
	MASP1	SEMA4F	CAP1
	MAST4	SENP1	CAPG
	MAT2A	SENP5	CAPN1
	MATN3	SENP6	CAPN10
	MAVS	SEPHS2	CAPN10-AS1
	MB21D2	SEPSECS	CAPN12
	MBD1	SEPT8	CAPN15
	MBD2	SERINC1	CAPN2
	MBD5	SESN3	CAPN3
	MBLAC2	SETD6	CAPN5
	MBNL1	SETD7	CAPN7
	MBNL2	SF3A1	CAPNS1
	MBNL3	SFMBT1	CAPRIN1
	MBOAT1	SFMBT2	CAPRIN2
	MBOAT2	SFTPA1	CAPS
	MBP	SFTPC	CAPS2
	MBTPS2	SFXN3	CAPZA1
	MCAT	SGCD	CAPZA2
	MCC	SGIP1	CAPZB
	MCCC2	SGTB	CARD11
	MCL1	SH3BGRL	CARD16
	MCM10	SH3BP4	CARD17
	MCPH1	SH3PXD2A	CARD6
	MCTP2	SH3TC2	CARD8
	MCTS1	SHC4	CARD9
	MCUR1	SHISA6	CARF
	MDGA1	SHOC2	CARHSP1
	MDH1B	SHPK	CARKD
	MDM2	SHPRH	CARM1
	MDM4	SHROOM2	CARNS1
	ME2	SHROOM3	CARS
	MEAF6	SHROOM4	CARS2
	MECP2	SIGLEC14	CASC15
	MED12L	SIM2	CASC3
	MED13	SIPA1L3	CASC4
	MED20	SIX2	CASC5
	MED26	SLA	CASD1
	MED28	SLC11A2	CASK
	MED8	SLC12A2	CASKIN2
	MEF2A	SLC17A7	CASP1
	MEGF10	SLC18A1	CASP10
	MEGF11	SLC1A1	CASP2
	MEGF9	SLC22A3	CASP3
	MELK	SLC24A1	CASP4
	MEPE	SLC24A4	CASP6
	MERTK	SLC25A11	CASP7
	MESD	SLC25A12	CASP8
	MEST	SLC25A24	CASP8AP2
	MET	SLC25A26	CASP9
	METAP1	SLC25A34	CASS4
	METAP2	SLC25A36	CAST
	METTL15	SLC25A40	CASZ1
	METTL2A	SLC25A43	CAT
	MEX3B	SLC25A45	CATSPER1
	MEX3C	SLC25A5	CATSPER2
	MFAP3L	SLC26A10	CATSPER3
	MFN2	SLC26A2	CATSPERB
	MFSD6	SLC26A9	CATSPERG
	MGA	SLC27A5	CBFA2T2
	MGAT2	SLC28A2	CBFA2T3
	MGAT4A	SLC28A3	CBFB
	MGAT5	SLC2A13	CBL
	MGST1	SLC2A4	CBLB
	MIA2	SLC30A4	CBLL1
	MICALL1	SLC30A8	CBR1
	MICU3	SLC33A1	CBR3
	MID2	SLC35E2B	CBR4
	MIDEAS	SLC35G1	CBWD1
	MIEF1	SLC36A1	CBWD2
	MIER3	SLC36A4	CBWD5
	MIF4GD	SLC37A2	CBWD7
	MIGA2	SLC39A10	CBX1
	MINAR1	SLC39A11	CBX2
	MINDY2	SLC39A14	CBX3
	MINK1	SLC3A1	CBX4
	MIP	SLC44A1	CBX5
	MITF	SLC4A11	CBX6
	MKLN1	SLC4A7	CBX7
	MKNK2	SLC5A12	CBX8
	MKRN1	SLC6A2	CBY1
	MLEC	SLC6A20	CC2D1A
	MLF1	SLC6A4	CC2D1B
	MLH1	SLC7A11	CCAR1
	MLLT10	SLC7A6	CCAR2
	MLLT6	SLC8A1	CCBL1
	MLXIP	SLC9A3R1	CCBL2
	MLYCD	SLC9A3R2	CCDC102A
	MMAB	SLC9A5	CCDC102B
	MME	SLF2	CCDC106
	MMP14	SLFN11	CCDC107
	MMP7	SLFN13	CCDC109B
	MMP8	SLITRK2	CCDC112
	MOB3B	SLITRK4	CCDC114
	MOB4	SMAD2	CCDC115
	MOGS	SMAD5	CCDC117
	MON2	SMAD7	CCDC12
	MORC3	SMAD9	CCDC120
	MORC4	SMC4	CCDC122
	MOSPD1	SMG1	CCDC124
	MOSPD2	SMG5	CCDC125
	MPP2	SMG6	CCDC126
	MPP7	SMPD4	CCDC127
	MRAP2	SMU1	CCDC130
	MRE11	SNCAIP	CCDC134
	MRO	SNTB1	CCDC136
	MRPL12	SNX10	CCDC137
	MRPL13	SNX13	CCDC138
	MRPL19	SNX18	CCDC14
	MRPL50	SNX27	CCDC141
	MRPS14	SNX29	CCDC142
	MRPS16	SNX30	CCDC144A
	MRPS18B	SNX31	CCDC146
	MRPS23	SOBP	CCDC15
	MRPS25	SOD2	CCDC150
	MRPS35	SOGA3	CCDC152
	MS4A1	SORBS1	CCDC153
	MSH6	SORCS3	CCDC154
	MSI1	SORT1	CCDC157
	MSI2	SOX11	CCDC159
	MSL2	SOX4	CCDC167
	MSMO1	SOX6	CCDC171
	MTAP	SP1	CCDC174
	MTARC2	SP4	CCDC18
	MTCL1	SP7	CCDC180
	MTF1	SPARC	CCDC183
	MTF2	SPECC1L	CCDC183-AS1
	MTHFD1L	SPEN	CCDC186
	MTHFD2L	SPG21	CCDC22
	MTMR1	SPHKAP	CCDC24
	MTMR10	SPIN3	CCDC25
	MTMR12	SPIRE1	CCDC28A
	MTMR6	SPRTN	CCDC28B
	MTMR9	SPRYD3	CCDC30
	MTPN	SPTBN1	CCDC34
	MTR	SRF	CCDC43
	MTRF1L	SRGAP1	CCDC47
	MTURN	SRGAP2	CCDC50
	MTUS1	SRL	CCDC51
	MTX3	SRPK2	CCDC53
	MUC13	SRPRB	CCDC57
	MUC7	SRSF7	CCDC58
	MVB12B	SRSF8	CCDC59
	MYADM	SS18	CCDC6
	MYBL1	SSR1	CCDC61
	MYBPC1	ST13	CCDC62
	MYCBP2	ST5	CCDC64
	MYCL	ST6GAL2	CCDC65
	MYH10	ST6GALNAC6	CCDC66
	MYH15	ST8SIA2	CCDC69
	MYO1E	ST8SIA3	CCDC7
	MYO5B	STAMBP	CCDC71
	MYOCD	STAT1	CCDC71L
	MYOM1	STC2	CCDC74A
	MYSM1	STEAP2	CCDC77
	MYT1L	STEAP4	CCDC78
	N4BP1	STK24	CCDC82
	N4BP2	STK40	CCDC84
	NAA15	STON1	CCDC85B
	NAA20	STRBP	CCDC85C
	NAA25	STX18	CCDC86
	NAA30	STX6	CCDC88A
	NAA50	STX7	CCDC88B
	NAAA	SUDS3	CCDC88C
	NAALAD2	SUFU	CCDC9
	NAALADL2	SULF1	CCDC90B
	NAB1	SUMO1	CCDC91
	NABP1	SUSD5	CCDC92
	NACC1	SV2B	CCDC93
	NACC2	SWAP70	CCDC94
	NAMPT	SYK	CCDC96
	NAP1L1	SYNDIG1L	CCDC97
	NAP1L4	SYNE2	CCER2
	NAPB	SYNJ1	CCHCR1
	NARS1	SYNPO2	CCL28
	NAT8L	SYNPR	CCL3
	NBEA	SYPL2	CCL3L3
	NBN	SYT1	CCL4
	NCALD	SYT15	CCL5
	NCBP2	SYT6	CCM2
	NCKAP1	SYT9	CCNB1
	NCOA2	SZT2	CCNB1IP1
	NCOA3	TAB1	CCNC
	NCOA7	TACC1	CCND2
	NDC1	TAL1	CCND2-AS1
	NDFIP2	TAOK1	CCND3
	NDRG2	TAOK3	CCNDBP1
	NDRG3	TBC1D12	CCNE1
	NDRG4	TBC1D14	CCNE2
	NDUFA9	TBC1D16	CCNF
	NDUFAF4	TBC1D20	CCNG1
	NDUFS1	TBC1D22B	CCNG2
	NEBL	TBC1D24	CCNH
	NEDD4	TBC1D2B	CCNI
	NEDD4L	TBC1D5	CCNI2
	NEGR1	TBC1D9B	CCNJ
	NEK7	TBL1XR1	CCNJL
	NEK9	TBX15	CCNK
	NELFA	TCEANC2	CCNL1
	NEMP1	TCF7L1	CCNL2
	NEO1	TCL1A	CCNT1
	NEURL1B	TDG	CCNT2
	NEXMIF	TEAD1	CCNT2-AS1
	NEXN	TEC	CCNY
	NF1	TFAP2A	CCNYL1
	NF2	TFAP2D	CCP110
	NFAT5	TFDP1	CCPG1
	NFATC2	TFDP2	CCR1
	NFATC2IP	THAP1	CCR10
	NFATC4	THPO	CCR2
	NFIB	THUMPD1	CCR4
	NFIX	THYN1	CCR5
	NFYB	TIA1	CCR6
	NFYC	TIAL1	CCR7
	NHLRC2	TIGD5	CCR9
	NHLRC3	TIMM10B	CCRL2
	NIN	TIMM44	CCS
	NIPA1	TIMM8B	CCSAP
	NIPAL4	TIRAP	CCSER2
	NIPBL	TJP2	CCT2
	NIPSNAP2	TK2	CCT3
	NKAIN2	TLDC1	CCT4
	NKAP	TLDC2	CCT5
	NKRF	TLE3	CCT6A
	NKX3-2	TLN2	CCT6B
	NLE1	TM9SF1	CCT7
	NLK	TMBIM6	CCT8
	NLN	TMC8	CCZ1
	NLRP8	TMCC1	CCZ1B
	NMD3	TMED1	CD101
	NMNAT2	TMED2	CD14
	NMT1	TMED3	CD151
	NMT2	TMEM104	CD160
	NNT	TMEM106B	CD164
	NOD2	TMEM132C	CD1D
	NOG	TMEM136	CD2
	NOL4	TMEM150C	CD200
	NOL8	TMEM164	CD200R1
	NOL9	TMEM169	CD226
	NOM1	TMEM170B	CD244
	NOS1AP	TMEM184B	CD247
	NOTCH1	TMEM201	CD248
	NOTCH2	TMEM212	CD27
	NOTCH4	TMEM214	CD274
	NOVA1	TMEM255A	CD28
	NPAP1	TMEM257	CD2AP
	NPAT	TMEM259	CD2BP2
	NPC1	TMEM263	CD300A
	NPEPPS	TMEM38B	CD300C
	NPHP4	TMEM5	CD300LB
	NPLOC4	TMEM71	CD302
	NPTN	TMEM80	CD320
	NPTXR	TMEM88	CD33
	NR1D2	TMEM95	CD37
	NR2C2	TMTC1	CD38
	NR3C1	TMTC3	CD3D
	NR4A3	TMUB2	CD3E
	NR6A1	TNF	CD3EAP
	NRAS	TNFRSF11A	CD3G
	NRCAM	TNFRSF14	CD4
	NRDE2	TNFSF15	CD40
	NREP	TNKS	CD40LG
	NRF1	TNNI1	CD44
	NRG1	TNPO1	CD46
	NRP1	TNRC6A	CD47
	NRXN1	TNRC6B	CD48
	NSD2	TOR2A	CD5
	NSF	TP73	CD52
	NSG1	TPD52	CD53
	NSL1	TPD52L3	CD55
	NSMAF	TRAF1	CD58
	NSRP1	TRAF4	CD59
	NSUN7	TRAM1	CD6
	NT5C1B	TRANK1	CD63
	NTAQ1	TRAPPC10	CD68
	NTRK2	TRDMT1	CD69
	NTRK3	TREML4	CD7
	NUCKS1	TRERF1	CD70
	NUDT12	TRIL	CD72
	NUDT19	TRIM13	CD74
	NUDT21	TRIM25	CD79A
	NUDT3	TRIM26	CD79B
	NUDT4	TRIM32	CD81
	NUFIP1	TRIM35	CD82
	NUFIP2	TRIM37	CD83
	NUP155	TRIM41	CD84
	NUP210	TRIM58	CD8A
	NUP42	TRIM66	CD8B
	NUP50	TRIM67	CD9
	NUS1	TRIM71	CD93
	NWD2	TRIQK	CD96
	OCIAD1	TRPV3	CD99
	OCLN	TRRAP	CD99L2
	OGFRL1	TSC1	CDADC1
	OGT	TSHZ2	CDAN1
	OIP5	TSN	CDC123
	OLFML2A	TSPAN18	CDC14A
	ONECUT2	TSPAN6	CDC16
	OOSP2	TSPAN9	CDC23
	OPN5	TSTD2	CDC25B
	OR51E2	TTC17	CDC26
	OSBPL11	TTC19	CDC27
	OSBPL1A	TTC21A	CDC34
	OSBPL2	TTC21B	CDC37
	OSBPL3	TTC22	CDC37L1
	OSBPL6	TTC38	CDC37L1-AS1
	OSBPL8	TTC7B	CDC40
	OSTM1	TTN	CDC42
	OTOGL	TTYH3	CDC42BPG
	OTUB2	TUB	CDC42EP2
	OTUD1	TULP1	CDC42EP3
	OTUD3	TULP4	CDC42EP4
	OTUD4	TVP23B	CDC42SE1
	OTULIN	TVP23C	CDC42SE2
	OXGR1	TWSG1	CDC45
	OXNAD1	TXLNA	CDC5L
	P2RX7	TXNDC11	CDC6
	PABIR2	TXNDC5	CDC7
	PACS2	TYW3	CDC73
	PAFAH1B1	UBE2E1	CDCA3
	PAFAH1B2	UBE2J1	CDCA4
	PAFAH2	UBE2K	CDCA5
	PAG1	UBLCP1	CDCA7
	PAGR1	UBN2	CDCA7L
	PAK4	UBQLN4	CDCA8
	PAK5	UBR5	CDH1
	PALLD	UBTF	CDH2
	PALM2	UGDH	CDH23
	PALM2AKAP2	UGGT1	CDH24
	PALS1	UHRF1BP1	CDH26
	PAM	ULK2	CDHR1
	PAN3	UMPS	CDIP1
	PANK2	UNC5C	CDIPT
	PANK3	UNKL	CDK1
	PAPOLG	UPF2	CDK10
	PAPPA	URB2	CDK11A
	PAQR3	USB1	CDK11B
	PAQR5	USH2A	CDK12
	PARM1	USP12	CDK13
	PARN	USP18	CDK16
	PARP11	USP28	CDK17
	PARP15	USP9X	CDK18
	PARVB	UST	CDK19
	PATL1	UVRAG	CDK2
	PAWR	VANGL1	CDK20
	PAX5	VANGL2	CDK2AP1
	PAX6	VASH1	CDK2AP2
	PAX7	VAV3	CDK3
	PAX9	VCPIP1	CDK4
	PAXBP1	VDAC1	CDK5
	PBRM1	VDAC2	CDK5R1
	PBX1	VDR	CDK5RAP1
	PBX3	VEPH1	CDK5RAP2
	PCDH11Y	VEZF1	CDK5RAP3
	PCDH15	VEZT	CDK6
	PCDH19	VHL	CDK7
	PCDHA1	VIPR1	CDK8
	PCDHA10	VIPR2	CDK9
	PCDHA11	VMA21	CDKAL1
	PCDHA12	VPS11	CDKL1
	PCDHA13	VPS13A	CDKL3
	PCDHA2	VPS13B	CDKL5
	PCDHA3	VPS13D	CDKN1A
	PCDHA4	VPS18	CDKN1B
	PCDHA5	VPS36	CDKN1C
	PCDHA6	VPS37A	CDKN2A
	PCDHA7	VPS37B	CDKN2AIP
	PCDHA8	VPS54	CDKN2AIPNL
	PCDHA9	VSIR	CDKN2B-AS1
	PCDHAC1	VWA5B1	CDKN2C
	PCDHAC2	WDHD1	CDKN2D
	PCGF2	WDR38	CDKN3
	PCGF3	WDR44	CDNF
	PCGF6	WDR45B	CDPF1
	PCID2	WDR48	CDR2
	PCMTD1	WDR6	CDRT4
	PCMTD2	WDR78	CDS2
	PCNP	WFIKKN2	CDT1
	PCNX4	WIPF2	CDV3
	PCSK1	WIPI2	CDYL
	PCSK6	WIZ	CDYL2
	PDAP1	WNK1	CEACAM1
	PDCD4	WNK2	CEACAM21
	PDCD6IP	WNT2B	CEBPB
	PDE10A	WNT8A	CEBPB-AS1
	PDE11A	WSB2	CEBPE
	PDE3A	WWC2	CEBPG
	PDE3B	WWC3	CEBPZ
	PDE4DIP	WWTR1	CEBPZOS
	PDE5A	XAF1	CECR1
	PDE7A	XIRP2	CECR5
	PDGFRA	XPOT	CELF1
	PDHX	XRN1	CELF2
	PDIA6	YAP1	CELF5
	PDIK1L	YEATS2	CELSR2
	PDK1	YIPF5	CELSR3
	PDK3	YIPF6	CENPB
	PDK4	YME1L1	CENPBD1
	PDLIM5	YOD1	CENPC
	PDPK1	YPEL2	CENPE
	PDXDC1	YTHDC1	CENPF
	PDZRN3	YY1AP1	CENPH
	PEAK1	ZADH2	CENPI
	PEBP1	ZBTB1	CENPJ
	PEDS1	ZBTB20	CENPK
	PEG3	ZBTB21	CENPL
	PER2	ZBTB34	CENPM
	PER3	ZBTB40	CENPN
	PERP	ZBTB41	CENPO
	PET117	ZBTB44	CENPP
	PEX13	ZBTB46	CENPQ
	PEX19	ZBTB5	CENPT
	PFKFB2	ZC3H12A	CENPU
	PFKM	ZC3H12C	CENPV
	PGAP1	ZC3HAV1	CENPW
	PGBD5	ZCCHC14	CEP104
	PGM2L1	ZCCHC6	CEP112
	PGR	ZCCHC8	CEP120
	PGRMC2	ZDHHC20	CEP128
	PHACTR2	ZDHHC5	CEP131
	PHACTR4	ZDHHC9	CEP135
	PHC3	ZFHX2	CEP152
	PHF2	ZFHX4	CEP162
	PHF20L1	ZFP1	CEP164
	PHF24	ZFP37	CEP170
	PHF3	ZFP62	CEP170B
	PHIP	ZFP69B	CEP19
	PHKA1	ZFP90	CEP192
	PHLDA1	ZFX	CEP250
	PHLDB2	ZFYVE1	CEP290
	PHLPP2	ZFYVE16	CEP295
	PHOX2B	ZKSCAN1	CEP350
	PHTF2	ZKSCAN2	CEP41
	PI4K2A	ZKSCAN8	CEP44
	PI4K2B	ZMYND11	CEP55
	PIAS2	ZNF100	CEP57
	PIAS3	ZNF106	CEP57L1
	PICALM	ZNF217	CEP63
	PIK3C2A	ZNF229	CEP68
	PIK3CB	ZNF234	CEP70
	PIK3R3	ZNF248	CEP72
	PIP4K2B	ZNF264	CEP76
	PIP4K2C	ZNF280D	CEP78
	PITPNB	ZNF322	CEP83
	PJA2	ZNF330	CEP85
	PKD2	ZNF365	CEP85L
	PKDCC	ZNF366	CEP89
	PKN2	ZNF398	CEP95
	PKNOX1	ZNF441	CEP97
	PKNOX2	ZNF451	CEPT1
	PKP2	ZNF497	CERCAM
	PLA2G12A	ZNF501	CERK
	PLA2G4A	ZNF510	CERS2
	PLA2G4C	ZNF518B	CERS4
	PLAG1	ZNF541	CERS5
	PLAGL1	ZNF555	CERS6
	PLAU	ZNF557	CES2
	PLCB1	ZNF568	CES4A
	PLCL2	ZNF583	CETN2
	PLCXD3	ZNF587	CETN3
	PLEKHA1	ZNF592	CFAP20
	PLEKHA3	ZNF594	CFAP36
	PLEKHA8	ZNF605	CFAP44
	PLEKHJ1	ZNF609	CFAP45
	PLG	ZNF611	CFAP97
	PLPP3	ZNF621	CFD
	PLPPR4	ZNF629	CFDP1
	PLPPR5	ZNF641	CFH
	PLRG1	ZNF648	CFL1
	PLS1	ZNF670	CFL2
	PLS3	ZNF695	CFLAR
	PLSCR4	ZNF706	CFLAR-AS1
	PLSCR5	ZNF736	CFP
	PLXDC2	ZNF772	CGGBP1
	PLXNC1	ZNF774	CGRRF1
	PM20D2	ZNF780B	CH17-189H20.1
	PMAIP1	ZNF783	CH17-264L24.1
	PML	ZNF80	CH17-340M24.3
	PMP2	ZNF805	CH507-42P11.8
	PMPCA	ZNF81	CH507-9B2.3
	PNISR	ZNF850	CH507-9B2.5
	PNPT1	ZNHIT6	CHAC2
	PNRC1	ZPBP	CHAF1A
	PNRC2	ZSCAN1	CHAF1B
	POC1B-GALNT4	ZSCAN20	CHAMP1
	PODXL	ZSCAN22	CHCHD1
	POFUT1	ZSCAN23	CHCHD10
	POLA1	ZSCAN25	CHCHD2
	POLI	ZXDC	CHCHD3
	POLQ	ZYG11B	CHCHD4
	POLR1B	ZZZ3	CHCHD5
	POLR1F		CHCHD6
	POLR2K		CHCHD7
	POLR3G		CHD1
	POM121		CHD1L
	POM121C		CHD2
	POMC		CHD3
	POP1		CHD4
	POU2F1		CHD6
	POU2F2		CHD7
	POU3F2		CHD8
	PPARA		CHD9
	PPARGC1A		CHEK1
	PPARGC1B		CHEK2
	PPCS		CHERP
	PPFIA1		CHFR
	PPHLN1		CHGB
	PPIE		CHI3L2
	PPIL2		CHIC1
	PPIP5K2		CHIC2
	PPM1A		CHID1
	PPM1B		CHKA
	PPM1F		CHKB
	PPP1CB		CHKB-AS1
	PPP1R12B		CHM
	PPP1R17		CHML
	PPP1R2		CHMP1A
	PPP1R3B		CHMP1B
	PPP1R3C		CHMP2A
	PPP1R3D		CHMP2B
	PPP1R9A		CHMP3
	PPP2R2C		CHMP4A
	PPP2R3A		CHMP4B
	PPP2R3B		CHMP5
	PPP2R5C		CHMP6
	PPP2R5E		CHMP7
	PPP3CA		CHN2
	PPP3CB		CHORDC1
	PPP3R1		CHP1
	PPP6C		CHPF
	PPTC7		CHPF2
	PRCP		CHPT1
	PRDM1		CHRAC1
	PRDM4		CHRM3-AS2
	PRDX3		CHRNA10
	PRELID2		CHRNA5
	PREP		CHRNB1
	PRH2		CHRNE
	PRICKLE1		CHST10
	PRICKLE2		CHST11
	PRIMA1		CHST12
	PRKAA2		CHST14
	PRKAG2		CHST2
	PRKCA		CHST7
	PRKCD		CHSY1
	PRKCE		CHTF18
	PRKCSH		CHTF8
	PRKG1		CHTOP
	PRKN		CHUK
	PRLR		CHURC1
	PRMT2		CIAO1
	PRMT3		CIAPIN1
	PROCR		CIART
	PROM2		CIB1
	PROSER1		CIB2
	PROX1		CIC
	PRPF40A		CIDEB
	PRPF4B		CIITA
	PRPS1		CINP
	PRR20A		CIPC
	PRR20B		CIR1
	PRR20C		CIRBP
	PRR20D		CISD1
	PRR20E		CISD2
	PRR27		CISD3
	PRR29		CISH
	PRRC1		CIT
	PRRC2C		CITED2
	PRRG1		CITED4
	PRRG4		CIZ1
	PRRT1		CKAP2
	PRSS16		CKAP2L
	PRTG		CKAP4
	PRUNE2		CKAP5
	PSAP		CKB
	PSD3		CKLF
	PSG3		CKLF-CMTM1
	PSG5		CKMT2-AS1
	PSG9		CKS1B
	PSKH1		CKS2
	PSMA5		CLASP1
	PSMB2		CLASP2
	PSMC2		CLASRP
	PSME3IP1		CLCC1
	PSME4		CLCF1
	PSMF1		CLCN2
	PSMG4		CLCN3
	PSPC1		CLCN5
	PSRC1		CLCN6
[truncated: 10,606 more rows]

## Sheet: GSEA Analysis
	List 1: Intersection Predicted Targets x GSEO Analysis	List 2: GSEA Analysis (NOTCH/MAPK/Th1 differentiation)	List 3: GSEA and COSMIC Analysis (Cancer related geneset)	Intersection: 5 common elements in "List 1", "List 2" and "List 3"
	AAK1	ADAM17	A1CF	MAP3K2
	ABCA5	AHR	ABI1	NOTCH2
	ABI2	APH1A	ABL2	IRF4
	ABL2	ATF2	ACKR3	STAT1
	ABLIM1	CD247	ACSL3	SMAD2
	ACSL3	CD3D	ACSL6
	ACSL6	CD3E	ACVR1
	ACTR2	CD3G	ACVR2A
	ACVR2B	CD4	AFDN
	ACYP1	CEBPA	AFF1
	ADAMTS6	CHUK	AFF3
	AFF1	CHUK	AFF4
	AGFG2	CIR1	AKAP9
	AGPAT1	CREB1	ALDH2
	AHR	CREBBP	ALK
	AKIRIN1	CTBP1	AMER1
	AKIRIN2	CTBP2	ANK1
	ALG13	DAXX	APOBEC3B
	AMOT	DLL1	ARHGAP26
	AMOTL1	DLL3	ARHGAP5
	ANKH	DLL4	ARHGEF10
	ANKRD13C	DTX1	ARHGEF10L
	ANKRD44	DTX2	ARHGEF12
	ANTXR2	DTX3	ARID1A
	ANXA6	DTX3L	ARID1B
	APOLD1	DTX4	ARID2
	ARFGEF2	DVL1	ASPSCR1
	ARHGAP12	DVL2	ASXL1
	ARHGAP26	DVL3	ASXL2
	ARHGAP32	ELK1	ATF1
	ARHGEF7	EP300	ATIC
	ARID2	FOS	ATM
	ARIH1	FOXP3	ATP1A1
	ARIH2	GATA3	ATP2B3
	ARL2BP	GRB2	ATR
	ARL5A	HDAC1	ATRX
	ARSB	HDAC2	B2M
	ATP11B	HES1	BAP1
	ATP2A2	HES5	BARD1
	ATP2B1	HIF1A	BAZ1A
	ATP8A1	HLA-DMA	BCL10
	ATP8B2	HLA-DMB	BCL11A
	ATXN7L3B	HLA-DOA	BCL11B
	B4GALT1	HLA-DOB	BCL2L12
	BACH2	HLA-DPA1	BCL3
	BAIAP2	HLA-DPB1	BCL6
	BBX	HLA-DQA1	BCL7A
	BCL2L11	HLA-DQA2	BCL9
	BCR	HLA-DQB1	BCL9L
	BMPR2	HLA-DRA	BCLAF1
	BRWD1	HLA-DRB1	BCOR
	BTF3L4	HLA-DRB3	BCORL1
	BTN3A2	HLA-DRB4	BIRC6
	BTRC	HLA-DRB5	BLM
	C18orf25	HRAS	BMP5
	C2CD2	HSP90AA1	BMPR1A
	C2orf69	HSP90AB1	BRCA1
	C6orf89	IFNG	BRD3
	C9orf72	IFNGR1	BRD4
	CA5B	IFNGR2	BRIP1
	CACUL1	IKBKB	BTG1
	CAMKK1	IKBKG	BTK
	CAMSAP1	IL12RB1	BUB1B
	CAMTA1	IL17A	C15orf65
	CARD8	IL17D	CACNA1D
	CASK	IL17F	CALR
	CBL	IL1B	CAMTA1
	CBX5	IL1R1	CANT1
	CBX7	IL1RAP	CARD11
	CCNF	IL2	CARS
	CCNT2	IL21	CBFA2T3
	CD302	IL21R	CBFB
	CD69	IL22	CCNB1IP1
	CDK17	IL23A	CCNC
	CEBPG	IL23R	CCND2
	CELF1	IL27RA	CCND3
	CEP350	IL2RA	CCR4
	CHD2	IL2RB	CCR7
	CHST11	IL2RG	CD209
	CLOCK	IL4	CD274
	CLTC	IL4R	CD28
	CMPK2	IL6	CD74
	CNNM2	IL6R	CD79A
	CNOT6	IL6ST	CD79B
	COG5	IRF4	CDC73
	COPS2	JAG1	CDH10
	CPD	JAG2	CDH11
	CPEB4	JAK1	CDH17
	CPT1A	JAK2	CDK12
	CREB3L2	JAK3	CDKN2C
	CRIM1	JUN	CDX2
	CRTAP	KAT2A	CEP89
	CSNK1G1	KAT2B	CHCHD7
	CSNK1G3	LAT	CHD2
	CTDSP2	LCK	CHD4
	CTIF	LFNG	CHEK2
	CTSC	MAML1	CHIC2
	CUL4B	MAML2	CHST11
	CYB561D1	MAML3	CIC
	DCP1A	MAP2K1	CIITA
	DCUN1D4	MAP2K2	CLIP1
	DDX21	MAP2K3	CLP1
	DDX31	MAP2K4	CLTC
	DGKH	MAP2K5	CLTCL1
	DISC1	MAP2K6	CNBD1
	DNAJA4	MAP2K7	CNBP
	DNAJB1	MAP3K1	CNOT3
	DNAJC21	MAP3K10	CNTNAP2
	DNAJC3	MAP3K11	CNTRL
	DNAJC5	MAP3K12	COL1A1
	DOCK9	MAP3K13	COL2A1
	DOT1L	MAP3K14	COL3A1
	DRAM1	MAP3K2	COX6C
	DUSP5	MAP3K3	CPEB3
	DYNC1LI2	MAP3K4	CREB1
	DYNLL2	MAP3K5	CREB3L1
	DYRK2	MAP3K6	CREB3L2
	EAF1	MAP3K7	CRLF2
	EIF4G3	MAP3K8	CRNKL1
	ELF4	MAP3K9	CRTC1
	ENPP1	MAP4K1	CRTC3
	ENTPD1	MAP4K2	CSMD3
	ERAP1	MAP4K3	CTCF
	ERCC6L2	MAP4K4	CTNND1
	ERMAP	MAP4K5	CTNND2
	ESR1	MAPK1	CUL3
	ETS1	MAPK10	CUX1
	FAM120C	MAPK11	CXCR4
	FAM13A	MAPK12	CYLD
	FAM13B	MAPK13	CYP2C8
	FBXL3	MAPK14	CYSLTR2
	FBXO21	MAPK3	DAXX
	FBXO22	MAPK4	DCAF12L2
	FBXW7	MAPK6	DCTN1
	FEM1C	MAPK7	DDB2
	FGD6	MAPK8	DDIT3
	FOXJ3	MAPK9	DDR2
	FOXK1	MAPKAPK2	DDX10
	G3BP1	MAPKAPK3	DDX3X
	GALNT1	MAPKAPK5	DDX5
	GAPVD1	MAX	DDX6
	GAS7	MFNG	DEK
	GDAP1	MKNK1	DGCR8
	GID4	MKNK2	DICER1
	GK5	MTOR	DNAJB1
	GLRX	MYC	DNM2
	GNAQ	NCOR2	DNMT3A
	GNL3L	NCSTN	DROSHA
	GOLGA7B	NFATC1	DUX4L1
	GPD1L	NFATC2	EBF1
	GPR107	NFATC3	ECT2L
	GPSM1	NFKB1	EED
	GSE1	NFKB1	EIF1AX
	GSK3B	NFKBIA	EIF3E
	GSTCD	NFKBIB	EIF4A2
	GTPBP3	NFKBIE	ELF3
	HAUS3	NOTCH1	ELF4
	HAUS6	NOTCH2	ELK4
	HBS1L	NOTCH3	ELL
	HEG1	NOTCH4	ELN
	HEMK1	NUMB	EML4
	HERC3	NUMBL	EPHA3
	HHAT	PAK1	EPHA7
	HIF1AN	PAK2	EPS15
	HIPK2	PLCG1	ERBB3
	HMGB3	PPP3CA	ERBB4
	HOOK3	PPP3CB	ERC1
	HPS4	PPP3CC	ERCC2
	HS1BP3	PPP3R1	ERCC3
	HS2ST1	PPP3R2	ERCC4
	HSDL1	PRKCQ	ERCC5
	IDH3A	PSEN1	ERG
	IDS	PSEN2	ESR1
	ILF3	PSENEN	ETNK1
	INO80D	PTCRA	ETV1
	IPO5	RAC1	ETV4
	IRF4	RAF1	ETV5
	ITGA6	RAPGEF2	ETV6
	ITPRIPL2	RARA	EWSR1
	JADE1	RBPJ	EXT1
	JMY	RBPJL	EXT2
	KALRN	RELA	EZH2
	KAT7	RFNG	EZR
	KBTBD11	RIPK1	FAM131B
	KCNC4	RORA	FAM135B
	KDELR2	RORC	FAM47C
	KDM4C	RPS6KA1	FANCA
	KDM5A	RPS6KA2	FANCC
	KIAA0930	RPS6KA3	FANCD2
	KIDINS220	RPS6KA4	FANCE
	KIF1B	RPS6KA5	FANCF
	KLF12	RPS6KB1	FANCG
	KLHL15	RPS6KB2	FAT1
	KLHL24	RUNX1	FAT3
	KLHL3	RXRA	FAT4
	KPNA6	RXRB	FBLN2
	KRAS	RXRG	FBXO11
	LARP4	SHC1	FBXW7
	LCLAT1	SMAD2	FCGR2B
	LCOR	SMAD3	FCRL4
	LEPR	SMAD4	FEN1
	LEPROT	SNW1	FES
	LMTK2	SP1	FEV
	LPGAT1	STAT1	FGFR1OP
	LPP	STAT3	FGFR4
	LRP12	STAT5A	FHIT
	LRRC27	STAT5B	FIP1L1
	LRRC8C	STAT6	FKBP9
	LRRFIP1	TBX21	FLCN
	LTN1	TGFB1	FLI1
	LUZP1	TGFB2	FLNA
	LZTR1	TGFB3	FLT4
	MAP3K2	TGFBR1	FNBP1
	MBD2	TGFBR2	FOXA1
	MBNL1	TRADD	FOXL2
	MBNL3	TRAF2	FOXO3
	MBOAT2	TYK2	FOXO4
	MBP	ZAP70	FOXP1
	MCC		FOXR1
	MCCC2		FSTL3
	MCTP2		FUBP1
	MDGA1		FUS
	MDM2		GAS7
	MDM4		GATA1
	MECP2		GATA2
	MED13		GATA3
	MEST		GMPS
	METAP2		GNA11
	MEX3C		GNAQ
	MGA		GNAS
	MGAT4A		GOLGA5
	MIER3		GOPC
	MLXIP		GPC3
	MME		GPC5
	MON2		GPHN
	MSL2		GRIN2A
	MTMR12		GRM3
	MTR		H3F3A
	MTURN		H3F3B
	MTUS1		HERPUD1
	NAA25		HEY1
	NAMPT		HIP1
	NAP1L4		HIST1H3B
	NBN		HIST1H4I
	NEDD4L		HLA-A
	NFAT5		HLF
	NHLRC2		HMGA1
	NIPA1		HMGA2
	NIPBL		HMGN2P46
	NMT2		HNF1A
	NOD2		HNRNPA2B1
	NOL9		HOOK3
	NOTCH2		HOXA11
	NPEPPS		HOXA13
	NR1D2		HOXA9
	NR2C2		HOXC11
	NR3C1		HOXC13
	NRAS		HOXD11
	NSL1		HOXD13
	NUFIP2		ID3
	OSBPL11		IDH1
	OTUD3		IDH2
	OTULIN		IGF2BP2
	PACS2		IGH
	PAFAH2		IGK
	PAG1		IGL
	PAPOLG		IKZF1
	PCGF3		IL2
	PCSK6		IL21R
	PDE4DIP		IL6ST
	PDE5A		IL7R
	PEAK1		IRF4
	PFKFB2		IRS4
	PHACTR2		ISX
	PHACTR4		ITK
	PHC3		JAK2
	PHIP		JAK3
	PIK3C2A		JAZF1
	PKNOX1		KAT6A
	PLAG1		KAT6B
	PLEKHA8		KAT7
	PLXNC1		KCNJ5
	PMPCA		KDM5A
	PODXL		KDM5C
	POFUT1		KDM6A
	PPARA		KDR
	PPFIA1		KDSR
	PPP1CB		KEAP1
	PPP1R12B		KIAA1549
	PPP1R2		KIF5B
	PPP3R1		KLF4
	PPP6C		KLF6
	PPTC7		KLK2
	PRCP		KMT2A
	PRKCA		KMT2C
	PROSER1		KMT2D
	PRPF40A		KNL1
	PRPF4B		KNSTRN
	PRRC1		KTN1
	PSKH1		LARP4B
	PSMF1		LASP1
	PSPC1		LATS1
	PTAR1		LATS2
	PTEN		LCK
	PTPRB		LCP1
	PURB		LEPROTL1
	QSOX2		LHFPL6
	RAB27B		LIFR
	RAB3IP		LMNA
	RAB8B		LMO1
	RABGEF1		LMO2
	RAI14		LPP
	RALA		LRIG3
	RAN		LRP1B
	RAP1GAP2		LSM14A
	RBM12		LYL1
	RBMS3		LZTR1
	RCOR3		MACC1
	RFC3		MAF
	RGS16		MAFB
	RHOBTB3		MALAT1
	RIC3		MALT1
	RICTOR		MAML2
	RLIM		MAP2K2
	RNF145		MAP2K4
	RNF2		MAP3K1
	RNF38		MAP3K13
	RNF4		MB21D2
	RPL28		MDM4
	RPRD1B		MDS2
	RPS6KB1		MED12
	RPUSD4		MEN1
	RRP15		MGMT
	RSBN1		MLF1
	SEC22C		MLLT1
	SEC61A2		MLLT10
	SEL1L		MLLT11
	SEMA4C		MLLT3
	SEMA4F		MLLT6
	SENP1		MN1
	SESN3		MNX1
	SFMBT1		MPL
	SHOC2		MRTFA
	SLA		MSI2
	SLC24A1		MSN
	SLC25A12		MTCP1
	SLC25A24		MUC1
	SLC25A36		MUC16
	SLC25A40		MUC4
	SLC36A1		MUTYH
	SLC39A10		MYB
	SLC39A14		MYCL
	SLC4A7		MYCN
	SLC7A6		MYD88
	SLFN11		MYH11
	SLFN13		MYH9
	SMAD2		MYO5A
	SMAD5		MYOD1
	SMAD7		N4BP2
	SMG6		NAB2
	SNX10		NACA
	SNX13		NBEA
	SNX30		NBN
	SOBP		NCKIPSD
	SOD2		NCOA1
	SORT1		NCOA2
	SP1		NCOR1
	SPECC1L		NCOR2
	SPG21		NDRG1
	SPIRE1		NF1
	SPTBN1		NF2
	SRF		NFATC2
	SRPK2		NFE2L2
	SRPRB		NFIB
	SRSF7		NFKBIE
	SSR1		NIN
	STAT1		NKX2-1
	STK24		NONO
	STRBP		NOTCH1
	STX7		NOTCH2
	SUDS3		NPM1
	SWAP70		NR4A3
	SYNE2		NRG1
	SYNJ1		NSD1
	SZT2		NSD2
	TAOK1		NSD3
	TBC1D14		NT5C2
	TBC1D24		NTHL1
	TBC1D5		NTRK3
	TBL1XR1		NUMA1
	THAP1		NUP214
	TIA1		NUP98
	TIAL1		NUTM1
	TK2		NUTM2B
	TLE3		NUTM2D
	TMCC1		OLIG2
	TMED2		OMD
	TMEM106B		P2RY8
	TMTC3		PABPC1
	TNF		PAFAH1B2
	TNPO1		PALB2
	TNRC6A		PATZ1
	TNRC6B		PAX3
	TPD52		PAX5
	TRAF1		PAX7
	TRANK1		PBRM1
	TRDMT1		PBX1
	TRERF1		PCBP1
	TRIM13		PCM1
	TRIM25		PDCD1LG2
	TRIM35		PDE4DIP
	TRPV3		PER1
	TRRAP		PHF6
	TSC1		PHOX2B
	TTC17		PICALM
	TTC7B		PIM1
	TULP4		PLAG1
	TVP23C		PMS1
	TXLNA		PMS2
	UBE2J1		POLD1
	UBE2K		POLE
	UBN2		POLG
	UBTF		POLQ
	ULK2		POT1
	UNKL		POU2AF1
	USP9X		POU5F1
	VANGL1		PPFIBP1
	VCPIP1		PPM1D
	VHL		PPP2R1A
	VIPR2		PPP6C
	VMA21		PRCC
	VPS13A		PRDM1
	VPS13B		PRDM16
	VPS36		PRDM2
	VPS37A		PREX2
	WDR45B		PRF1
	WNK1		PRKACA
	WSB2		PRKAR1A
	WWC3		PRPF40B
	XAF1		PRRX1
	XRN1		PSIP1
	YIPF6		PTK6
	YOD1		PTPN11
	YTHDC1		PTPN13
	ZADH2		PTPN6
	ZBTB34		PTPRB
	ZBTB41		PTPRC
	ZBTB44		PTPRD
	ZC3HAV1		PTPRK
	ZCCHC14		PTPRT
	ZDHHC9		PWWP2A
	ZFP62		QKI
	ZFP90		RABEP1
	ZFX		RAD17
	ZFYVE16		RAD21
	ZKSCAN8		RAD51B
	ZMYND11		RANBP2
	ZNF217		RAP1GDS1
	ZNF264		RBM10
	ZNF280D		RBM15
	ZNF330		RECQL4
	ZNF441		REL
	ZNF555		RFWD3
	ZNF568		RGPD3
	ZNF592		RGS7
	ZNF594		RHOH
	ZNF772		RMI2
	ZNF780B		RNF213
	ZNF805		RNF43
	ZNF81		ROBO2
	ZNF850		ROS1
	ZXDC		RPL10
	ZYG11B		RPL22
	ZZZ3		RPL5
			RPN1
			RSPO2
			RSPO3
			S100A7
			SALL4
			SBDS
			SDC4
			SDHA
			SDHAF2
			SDHB
			SDHC
			SDHD
			SEPT5
			SEPT6
			SEPT9
			SET
			SETBP1
			SETD1B
			SETD2
			SETDB1
			SF3B1
			SFPQ
			SFRP4
			SGK1
			SH2B3
			SH3GL1
			SHTN1
			SIRPA
			SIX1
			SIX2
			SKI
			SLC34A2
			SLC45A3
			SMARCA4
			SMARCB1
			SMARCD1
			SMARCE1
			SMC1A
			SND1
			SNX29
			SOCS1
			SOX2
			SOX21
			SPECC1
			SPEN
			SPOP
			SRC
			SRGAP3
			SRSF2
			SRSF3
			SS18
			SS18L1
			SSX1
			SSX2
			SSX4
			STAG1
			STAG2
			STAT6
			STIL
			STK11
			STRN
			SUZ12
			SYK
			TAF15
			TAL1
			TAL2
			TBL1XR1
			TBX3
			TCEA1
			TCF12
			TCF3
			TCL1A
			TEC
			TENT5C
			TERT
			TET1
			TET2
			TFE3
			TFEB
			TFPT
			TFRC
			THRAP3
			TLX1
			TLX3
			TMEM127
			TMPRSS2
			TNC
			TNFAIP3
			TNFRSF14
			TNFRSF17
			TOP1
			TP63
			TPM4
			TRA
			TRAF7
			TRB
			TRD
			TRIM24
			TRIM27
			TRIM33
			TRIP11
			TRRAP
			TSC1
			TSC2
			TSHR
			U2AF1
			UBR5
			USP44
			USP6
			USP8
			VAV1
			VTI1A
			WAS
			WDCP
			WIF1
			WNK2
			WRN
			WT1
			WWTR1
			XPA
			XPC
			XPO1
			YWHAE
			ZCCHC8
			ZEB1
			ZFHX3
			ZMYM2
			ZMYM3
			ZNF331
			ZNF384
			ZNF429
			ZNF479
			ZNF521
			ZNRF3
			ZRSR2
			APC2
			APPL1
			ARNT2
			BAD
			BCL2L1
			BID
			BIRC2
			BIRC5
			BMP2
			BMP4
			CCNA1
			CCNE2
			CDC42
			CDK2
			CDKN2B
			CHUK
			CKS1B
			COL4A1
			COL4A2
			COL4A4
			COL4A6
			CRK
			CRKL
			CSF2RA
			CTBP1
			CTBP2
			CTNNA1
			CTNNA3
			CUL2
			CXCL8
			CYCS
			DAPK1
			DAPK2
			DAPK3
			DVL1
			DVL2
			DVL3
			E2F1
			E2F2
			E2F3
			EGF
			EGLN1
			EGLN2
			EGLN3
			ELOB
			ELOC
			ETS1
			FADD
			FASLG
			FGF1
			FGF10
			FGF11
			FGF12
			FGF13
			FGF14
			FGF16
			FGF17
			FGF18
			FGF19
			FGF2
			FGF20
			FGF21
			FGF22
			FGF23
			FGF3
			FGF4
			FGF5
			FGF6
			FGF7
			FGF8
			FGF9
			FLT3LG
			FN1
			FOS
			FZD1
			FZD10
			FZD2
			FZD3
			FZD4
			FZD5
			FZD6
			FZD7
			FZD8
			FZD9
			GLI2
			GLI3
			GRB2
			GSK3B
			GSTP1
			HDAC1
			HDAC2
			HGF
			HHIP
			HSP90B1
			IGF1
			IGF1R
			IKBKG
			IL6
			ITGA2
			ITGA2B
			ITGA3
			ITGA6
			ITGB1
			JUP
			KITLG
			KLK3
			LAMA1
			LAMA2
			LAMA3
			LAMA4
			LAMA5
			LAMB1
			LAMB2
			LAMB3
			LAMB4
			LAMC1
			LAMC2
			LAMC3
			MAP3K2
			MAPK10
			MAPK3
			MAPK8
			MAPK9
			MMP1
			MMP2
			MMP9
			MSH3
			NFKB1
			NFKBIA
			NKX3-1
			NOS2
			PDGFA
			PGF
			PIAS1
			PIAS2
			PIAS3
			PIAS4
			PIK3CD
			PIK3CG
			PIK3R2
			PIK3R3
			PIK3R5
			PLCG2
			PLD1
			PPARD
			PRKCA
			PRKCG
			PTCH2
			PTGS2
			PTK2
			RAC2
			RAC3
			RAD51
			RALA
			RALB
			RALBP1
			RARB
			RASSF1
			RASSF5
			RBX1
			RELA
			RXRA
			RXRB
			RXRG
			SHH
			SKP2
			SLC2A1
			SOS1
			SOS2
			SPI1
			STAT1
			STAT5A
			STK36
			STK4
			TCF7
			TCF7L1
			TGFA
			TGFB1
			TGFB2
			TGFB3
			TGFBR1
			TRAF1
			TRAF2
			TRAF3
			TRAF4
			TRAF5
			TRAF6
			VEGFA
			VEGFB
			VEGFC
			VEGFD
			WNT1
			WNT10A
			WNT10B
			WNT11
			WNT16
			WNT2
			WNT2B
			WNT3
			WNT3A
			WNT4
			WNT5A
			WNT5B
			WNT6
			WNT7A
			WNT7B
			WNT8A
			WNT8B
			WNT9A
			WNT9B
			XIAP
			ABL1
			AKT1
			AKT2
			AKT3
			APC
			AR
			ARAF
			ARNT
			AXIN1
			AXIN2
			BAX
			BCL2
			BCR
			BIRC3
			BRAF
			BRCA2
			CASP3
			CASP8
			CASP9
			CBL
			CBLB
			CBLC
			CCDC6
			CCND1
			CCNE1
			CDH1
			CDK4
			CDK6
			CDKN1A
			CDKN1B
			CDKN2A
			CEBPA
			CREBBP
			CSF1R
			CSF3R
			CTNNA2
			CTNNB1
			DCC
			EGFR
			EP300
			EPAS1
			ERBB2
			FAS
			FGFR1
			FGFR2
			FGFR3
			FH
			FLT3
			FOXO1
			GLI1
			HIF1A
			HRAS
			HSP90AA1
			HSP90AB1
			IKBKB
			ITGAV
			JAK1
			JUN
			KIT
			KRAS
			LEF1
			MAP2K1
			MAPK1
			MAX
			MDM2
			MECOM
			MET
			MITF
			MLH1
			MSH2
			MSH6
			MTOR
			MYC
			NCOA4
			NFKB2
			NRAS
			NTRK1
			PAX8
			PDGFB
			PDGFRA
			PDGFRB
			PIK3CA
			PIK3CB
			PIK3R1
			PLCG1
			PML
			PPARG
			PRKCB
			PTCH1
			PTEN
			RAC1
			RAF1
			RALGDS
			RARA
			RB1
			RET
			RHOA
			RUNX1
			RUNX1T1
			SMAD2
			SMAD3
			SMAD4
			SMO
			STAT3
			STAT5B
			SUFU
			TCF7L2
			TFG
			TGFBR2
			TP53
			TPM3
			TPR
			VHL
			ZBTB16
