# Supplementary material for: MicroRNA‐181a restricts human γδ T cell differentiation by targeting Map3k2 and Notch2
Source: EMBO Rep. 2021 Nov 24;23(1):e52234. doi: 10.15252/embr.202052234 (PMC8728617; doi:10.15252/embr.202052234)
Supplement: Supplementary file 3 — Source Data for Expanded View [file EMBR-23-e52234-s008.zip]

Archive with 6 entries (5 files):
- EV_Figure_Source_Data/
- EV_Figure_Source_Data/FigEV1_Source_Data.xlsx
- EV_Figure_Source_Data/FigEV2_Source_Data.xlsx
- EV_Figure_Source_Data/FigEV3_Source_data.xlsx
- EV_Figure_Source_Data/FigEV4_Source_Data.xlsx
- EV_Figure_Source_Data/FigEV5_Source_Data.xlsx
