# Supplementary material for: MicroRNA‐181a restricts human γδ T cell differentiation by targeting Map3k2 and Notch2
Source: EMBO Rep. 2021 Nov 24;23(1):e52234. doi: 10.15252/embr.202052234 (PMC8728617; doi:10.15252/embr.202052234)
Supplement: Supplementary file 3 — Source Data for Expanded View [file EMBR-23-e52234-s008.zip › EV_Figure_Source_Data/FigEV1_Source_Data.xlsx]

## Sheet: Fig.EV1
A
	miR-181a-5p copy number			miR-181a-1-3p copy number			miR-181a-2-3p copy number
	IL-7	IL-2		IL-7	IL-2		IL-7	IL-2
	1.51967e+06	281561		5215.41	2221.97		30.6166	13.7399
	1.34132e+06	572697		4151.17	3341.36		26.9602	6.52804
	1.32658e+06	481500		5041.07	3248.41		27.6654	12.7895
	1.15122e+06	342498		4040.08	1652.3		20.986	1.07349
	1.55362e+06	679163		4997.5	4104.89		34.237	11.0131
	1.55362e+06	968612		4993.89	4233.05		67.1017	42.0605
	P Value	0.000192853		P Value	0.0086493		P Value	<0,0001
B
	pre-miR-181a-1-3p			pre-miR-181a-2-3p
	IL-7	IL-2		IL-7	IL-2
	1890.39	1367.39		1123.82	643.337
	4254.15	1974.17		4233.49	693.638
	3297.42	1730.7		1515.93	456.825
	8645.37	4450.82		2156.82	969.944
	4523.35	2076.98		3649.26	840.982
	1421.44	421.966		898.038	437.673
	P Value	0.0130431		P Value	0.0289918
