# Supplementary material for: MicroRNA‐181a restricts human γδ T cell differentiation by targeting Map3k2 and Notch2
Source: EMBO Rep. 2021 Nov 24;23(1):e52234. doi: 10.15252/embr.202052234 (PMC8728617; doi:10.15252/embr.202052234)
Supplement: Supplementary file 3 — Source Data for Expanded View [file EMBR-23-e52234-s008.zip › EV_Figure_Source_Data/FigEV2_Source_Data.xlsx]

## Sheet: Fig.EV2
A
	miR-181a-5 relative expression			miR-181a-2-3p relative expression
	Vδ1+	Vδ2+		Vδ1+	Vδ2+
	8227.69	5110.76		24.6092	2.17507
	3179.43	1865.83		2.7839	11.7492
	9051.88	4248.89		15.2565	6.92067
	1618.29	1245.48		7.62254	4.46676
				8.62529	0.662466
				10.8519	0.354713
				11.7326	0.345525
				5.16916
	P Value	0.287538		P Value	0.035
B
	miR-181a-5p (log10)	miR-181a-2-3p (log10)	Vd1/Vd2 ratio
	5.48167	1.79262	3.61039
	4.27158	2.8018	0.0503145
	3.15334	0.797183	0.0517711
	3.28032	1.85639	5.05
	3.22166	2.24279	0.339181
		1.93508	0.0511022
	3.18912	2.24369	0.109012
	3.8465	2.71689	0.218182
	4.14549	3.11695	1.08
	3.58028	2.6628	0.706714
	3.16348	2.7286	0.0423645
	5.62714	2.16467	0.3762
	5.86263	1.85338	0.677205
	4.97815	2.26107	1.48333
	3.39464	2.93773	0.629213
	3.45061	2.06499	0.438095
	2.43701	2.55274	0.731985
	4.09434	2.61908	0.403371
	5.59906	2.71881	0.495918
	5.30309		0.520325
	5.28789	2.65431	10.7872
	4.4579	1.72959	0.339073
		0.712259	1.57622
		0.789379	0.457399
		1.35778	0.507911
		1.17274	5.04155
	4.6159	1.51457	0.15
		1.87083	7.8
	2.87174	2.67331	2
	3.41743	2.15124	0.168
	3.73651	2.53208	0.0595506
	2.48248	2.11024	0.340249
	4.55838	3.22921	0.75
	3.35276	2.43897	0.689266
	2.05549	2.69973	1.63559
	3.4724	2.5467	0.140562
	3.77297	1.69513	1.62176
	5.01104	3.15418	0.64433
	2.99786	2.61939	6.76238
		2.64741	4.73446
		2.80109	0.729885
	3.78881	2.00696	0.447059
	4.19871	2.66322	0.586826
	4.88868	2.9286	0.667018
	4.19954	1.62063	1.08814
	3.20998	2.72672	1.56425
	4.33969	2.86222	0.521951
	P Value miR-181a-5p (log10) vs Vd1/Vd2		0.5792
	P Value miR-181a-2-3p (log10) vs Vd1/Vd2		0.8082
