# Supplementary material for: MicroRNA‐181a restricts human γδ T cell differentiation by targeting Map3k2 and Notch2
Source: EMBO Rep. 2021 Nov 24;23(1):e52234. doi: 10.15252/embr.202052234 (PMC8728617; doi:10.15252/embr.202052234)
Supplement: Supplementary file 3 — Source Data for Expanded View [file EMBR-23-e52234-s008.zip › EV_Figure_Source_Data/FigEV3_Source_data.xlsx]

## Sheet: Fig.EV3
	% NKG2D+ cells
	IL-7	IL-2	TGF-β	IL-10	IL-4
	13.1	0.38	4.83	19.9	10.8
	32.3	60.4	14.8	42.4	40.5
	38.5	89.9	7.71	30.6	27.5
	19.8	63.5	7.83	16.4	17.4
	25.3	41.3	11.5	35.8	26.2
	14		7.56	27.3	8.27
	P Value	0.089	0.0091	0.2192	0.47
