# Supplementary material for: MicroRNA‐181a restricts human γδ T cell differentiation by targeting Map3k2 and Notch2
Source: EMBO Rep. 2021 Nov 24;23(1):e52234. doi: 10.15252/embr.202052234 (PMC8728617; doi:10.15252/embr.202052234)
Supplement: Supplementary file 3 — Source Data for Expanded View [file EMBR-23-e52234-s008.zip › EV_Figure_Source_Data/FigEV4_Source_Data.xlsx]

## Sheet: Fig.EV4
	% TNF-α+ cells
	Vδ1+		Vδ2+		Vδ1-Vδ2-
	Empty	miR-181a	Empty	miR-181a	Empty	miR-181a
	68.9	70.6	83.3	83.6	72.6	74.9
	67.8	62	87.4	80.6	65.8	62.5
	45.6	35.1	40.5	10	13.4	13.1
	18.7	16.1	46.4	38.2	17.8	7.53
	78.9	63.8	89.1	79.2	74.7	66.3
	77.7	62.7	88.9	80	74.5	60.3
	77.9	71.7	93.8	82.4	78.6	70.6
	19.4	15.7	20.3	13.9	17.6	13.6
	14.8	13.6	23	11.3	12.4	12.4
	54	33.5	55	32.7	52.4	35.5
	47.7	38	54	57.3	48.4	30.9
	P Value	0.00279649	P Value	0.00482635	P Value	0.00551719
