# Supplementary material for: MicroRNA‐181a restricts human γδ T cell differentiation by targeting Map3k2 and Notch2
Source: EMBO Rep. 2021 Nov 24;23(1):e52234. doi: 10.15252/embr.202052234 (PMC8728617; doi:10.15252/embr.202052234)
Supplement: Supplementary file 3 — Source Data for Expanded View [file EMBR-23-e52234-s008.zip › EV_Figure_Source_Data/FigEV5_Source_Data.xlsx]

## Sheet: Fig.EV5
C
	% NKG2D+ cells					% TNF-α+ cells					% IFN-γ+ cells					% TNF-α+IFN-γ+ cells
	GFP+		GFP-			GFP+		GFP-			GFP+		GFP-			GFP+		GFP-
	Empty	miR-181a	Empty	miR-181a		Empty	miR-181a	Empty	miR-181a		Empty	miR-181a	Empty	miR-181a		Empty	miR-181a	Empty	miR-181a
	44.8	37.7	11.1	21.6		52.1	22.2	41.6	27.8		1.73	2.02	0.32	0.24		0.94	0.34	0.22	0.11
	23.7	22.4	5.92	8.76		57.6	74.7	46.3	48.9		3.33	1.52	0.63	1.05		2.56	1.01	0.48	0.92
	37.6	35.8	35.2	33.4		86.1	67.5	53.9	55		21.1	7.5	5.91	5.56		19.1	2.5	5.25	4.88
	41.1	35.4	28.8	25.1		78.9	77.9	78.3	80		2.86	1.97	1.78	1.94		2.33	1.55	1.55	1.72
	21.6	19.2	34.5	32		P Value	0.488692	P Value	0.62867		P Value	0.303135	P Value	0.834466		P Value	0.300464	P Value	0.864475
	P Value	0.0183041	P Value	0.651426
D
	% NKG2D+ cells					% TNF-α+ cells					% IFN-γ+ cells					% TNF-α+IFN-γ+ cells
	GFPLow		GFPHigh			GFPLow		GFPHigh			GFPLow		GFPHigh			GFPLow		GFPHigh
	Empty	miR-181a	Empty	miR-181a		Empty	miR-181a	Empty	miR-181a		Empty	miR-181a	Empty	miR-181a		Empty	miR-181a	Empty	miR-181a
	63.1	71.8	57	59.5		69.5	72.3	74.1	73.1		6.04	5.49	8.2	7.24		5.45	4.82	6.91	6.02
	62.5	74.9	67.9	66		66.2	68.6	62.6	61		29.3	31.4	25	22.9		24.4	26.2	20.1	18.5
	92.8	85.6	88.3	80.1		8.49	35.6	19.3	14.5		1.86	4.96	3.43	3.1		0.99	4.28	2.49	1.55
	77.2	79.5	76.4	75.1		15.8	19.3	10.1	8.99		2.19	2.28	0.86	0.66		1.33	1.46	0.42	0.44
	74.1	76.6	73.8	78.6		70.1	79.6	62.3	68.1		17.3	20.1	17.2	17.3		15.7	19.1	15.4	16.3
	69.2	67.8	66.5	65.5		59	80.9	57.6	68.8		18.7	27.4	16.5	19		15.1	25.8	14	16.9
	74.8	67.9	74	66		73.1	80	68.8	71.8		28	36.8	28.6	34.8		24.3	34.9	23.8	30.5
	75.3	70	73.4	67.3		17.6	20.6	15.3	13		0.69	1.17	0.6	0.33		0.5	0.88	0.44	0.24
	44.2	51.4	41.5	40.8		9.1	25.7	11.7	19.1		0.33	0.86	0.21	0.62		0.12	0.57	0.12	0.53
	82.2	85.9	80.8	87.2		40.9	58.1	32.7	36.1		1.2	2.24	1.54	2.05		0.86	2	1.36	1.71
	84.1	90.9	80.6	92.4		40.6	49.8	34.7	41.6		9.46	14	10.1	12.5		6.99	10.6	7.34	10.5
	P Value (B-C)	0.3218	P Value (D-E)	0.9357		P Value (G-H)	0.0017	P Value (I-J)	0.1356		P Value (L-M)	0.0153	P Value (N-O)	0.2925		P Value (Q-R)	0.0242	P Value (S-T)	0.2059
	P Value (B-D)		0.0761			P Value (G-I)		0.2976			P Value (L-N)		0.6457			P Value (Q-S)		0.5329
	P Value (C-E)			0.023		P Value (H-J)			0.0003		P Value (M-O)			0.0346		P Value (R-T)			0.0305
E
	% NKG2D+ cells					% TNF-α+ cells					% IFN-γ+ cells					% TNF-α+IFN-γ+ cells
	GFPLow		GFPHigh			GFPLow		GFPHigh			GFPLow		GFPHigh			GFPLow		GFPHigh
	Empty	miR-181a	Empty	miR-181a		Empty	miR-181a	Empty	miR-181a		Empty	miR-181a	Empty	miR-181a		Empty	miR-181a	Empty	miR-181a
	45.7	41.5	36.9	41.4		52.1	71.4	22.8	0		1.74	0	2	0		0.87	0	0.4	0
	25.8	16.2	24.2	14.7		58.3	83.3	78.4	0		3.23	16.7	1.23	0		2.46	16.7	1.23	0
	42.1	28.6	40.4	26.4		86.2	75	58.1	100		20.7	25	9.68	0		18.6	25	3.23	0
	41	44.3	35.7	34.5		78.9	69.6	77.5	80		2.95	0	1.9	0		2.4	0	1.47	0
	22.5	13.1	19.1	18		P Value (G-H)	0.573	P Value (I-J)	0.6125		P Value (L-M)	0.4476	P Value (N-O)	0.1612		P Value (Q-R)	0.3379	P Value (S-T)	0.0764
	P Value (B-C)	0.0826	P Value (D-E)	0.2669		P Value (G-I)		0.4734			P Value (L-N)		0.2709			P Value (Q-S)		0.3029
	P Value (B-D)		0.0362			P Value (H-J)			0.3606		P Value (M-O)			0.1941		P Value (R-T)			0.1941
	P Value (C-E)			0.0503
