# Supplementary material for: MicroRNA‐181a restricts human γδ T cell differentiation by targeting Map3k2 and Notch2
Source: EMBO Rep. 2021 Nov 24;23(1):e52234. doi: 10.15252/embr.202052234 (PMC8728617; doi:10.15252/embr.202052234)
Supplement: Supplementary file 4 — Source Data for Figure 1 [file EMBR-23-e52234-s005.xlsx]

## Sheet: Fig.1
A
	γδ T cells/ml
	CTRL F	BC	CTRL M	PC
	137143	2571	48571	20000
	50000	20000	37143	45714
	48571	57143	88571	22857
	117143	22857	94286	2857
	17143	45714	37143	17143
	102857	14286	11429	17143
	42857	28571	20000	14286
	21429	37143	8571	11429
	82857	11429	45714	14286
	14286	51429	14286	2857
	22857	28571	22857	14286
	100000	11429	25714	5714
	47143	71429	17143	11429
	34286	14286	11429	8571
	51429	15714	25714	8571
	11429	51429	34286	10000
	20000	77143	97143	8571
	82857	25714	20000	37143
	51429	8571	28571	37143
	31429	10571	34286	42857
	40000	42857		5714
	41429	11429		30000
	37714	54286		13743
	75429	17143		42857
	68571	20000		14286
	44571	11429		20000
	54857	31429		17143
		8571		5714
		37143		17143
		10000		8571
		27143		8571
		17143		51429
		24286		10000
		54286		11429
		28571		27429
		28571		5714
		11429
		34286
		17143
		11429
		17143
		11429
		80000
		25714
		17143
		17143
		22857
		14286
		11429
		25714
		40000
		22857
		22857
		91429
		5714
		30857
		21429
		8571
		61714
		42857
		34286
		40000
		22857
		8571
		6857
		11429
		5714
		8571
		12000
		4286
		17143
		11429
		20000
		5714
		11429
		5714
		14286
		8571
		8571
		11429
		14286
		5714
		10000
	P Value	<0,0001	P Value	0.0089
B
	NKG2D relative expression in γδ T cells
	CTRL F	BC	CTRL M	PC
	1.00538e+07	1.57777e+07	7.57845e+06	2.70679e+06
	6.97817e+06	5.6978e+06	7.81636e+06	4.48146e+06
	1.3229e+07	3.21201e+06	1.86897e+07	5.2883e+06
	1.39061e+07	7.75344e+06	1.13005e+07	3.72543e+06
	9.62663e+06	8.0256e+06	1.43326e+07	8.28526e+06
	9.42331e+06	5.87597e+06	1.08863e+07	727371
	1.41524e+07	9.54989e+06	1.12085e+07	6.39727e+06
	1.47878e+07	4.283e+06	1.28916e+07	4.2817e+06
	1.62327e+07	3.32743e+06	1.26786e+07	6.24388e+06
	7.35846e+06	1.73892e+07	1.16942e+07	1.66761e+07
	1.02848e+07	20639.8	1.2857e+07	4.94164e+06
	1.17147e+07	1.42301e+07	1.85871e+07	1.09285e+07
	1.05521e+07	9.52624e+06	1.54981e+07	6.94058e+06
	1.23215e+07	7.47063e+06	1.18292e+07	4.3114e+06
	1.16043e+07	9.01075e+06	1.60562e+07	1.53874e+07
	6.29195e+06	1.07911e+07	1.50951e+07	1.37627e+07
	8.79194e+06	4.95289e+06	1.87851e+07	8.03883e+06
	1.05995e+07	1.1609e+07	6.43163e+06	1.17994e+07
	8.88262e+06	3.63709e+06	5.01373e+06	6.32579e+06
	6.27757e+06	9.05029e+06		1.73746e+07
	7.87842e+06	524094		9.20813e+06
	6.87839e+06	1.82004e+07		1.55513e+07
	1.0335e+07	1.50837e+07		1.15268e+07
	8.9201e+06	8.11966e+06		7.46321e+06
	7.01813e+06	1.28557e+07		5.67337e+06
	7.49835e+06	1.06801e+07		8.74783e+06
	5.44231e+06	1.00502e+07		1.8091e+06
		1.03235e+07		2.73707e+06
		2.38199e+07		2.41756e+06
		1.05913e+07		2.79685e+06
		2.50405e+07		2.99699e+06
		1.17724e+07		485120
		1.59509e+07
		7.21427e+06
		8.71275e+06
		2.64844e+07
		1.66778e+07
		1.66876e+07
		6.20394e+06
		1.03601e+07
		1.38581e+07
		1.77327e+07
		1.01355e+07
		1.05539e+07
		5.16189e+06
		1.46902e+07
		1.28009e+07
		8.73907e+06
		1.19805e+07
		1.44078e+07
		1.35705e+07
		1.98453e+06
		3.72004e+06
		4.91411e+06
		5.44275e+06
		1.35152e+07
		8.26406e+06
		9.49739e+06
		5.65214e+06
		1.5555e+06
		6.51257e+06
		9.98544e+06
		9.96036e+06
		4.20648e+06
		1.12509e+07
		828284
		3.37812e+06
		4.9039e+06
		374999
		3.98613e+06
		1.47858e+06
		1.86216e+06
		2.39768e+06
		420081
		2.8909e+06
		1.77976e+06
		2.06779e+06
		2.03082e+06
		1.57434e+06
		4.07163e+06
		2.87322e+06
		2.90149e+06
		2.27507e+06
	P Value	0.0865	P Value	<0,0001
C
	IFN-γ relative expression in γδ T cells					TNF-α relative expression in γδ T cells
	CTRL F	BC	CTRL M	PC		CTRL F	BC	CTRL M	PC
	3.32852e+06	290195	2.96834e+06	241806		1.63562e+06	307665	679919	2.11895e+06
	318049	264286	5.38708e+06	48411.7		710676	653438	2.33062e+06	442604
	444927	71686.7	272636	126139		1.49066e+06	1.47225e+06	427938	5.8137e+06
	1.55584e+06	85527.1	3.34613e+06	153211		1.48074e+06	480469	9.31998e+06	1.45035e+06
	339899	1.59911e+06	947865	367862		412197	2.22174e+06	345080	9.64061e+06
	20046	753635	404227	96841.7		773017	1.2942e+06	627591	2.24507e+06
	5.53246e+06	431703	1.31367e+06	735101		8.10317e+06	516061	693683	1.53812e+06
	248080	12922.1	1.35466e+06	220466		852320	7.62716e+06	1.31423e+06	172742
	379896	67790.4	806850	299128		882006	3.45203e+06	790747	1.02086e+06
	572216	1.6921e+06	797432	1.74194e+06		969263	4.59401e+06	853661	2.1763e+06
	1.67265e+06	130.618	457076	1.03636e+06		616880	228049	643010	1.13329e+06
	7.23128e+06	1.75424e+06	495384	698806		1.29123e+06	582592	1.06806e+06	2.11618e+06
	1.09496e+06	1.19295e+06	855736	987997		1.25058e+06	705345	947812	661805
	2.43547e+06	462734	485196	517652		3.37725e+06	878308	759301	283970
	2.76336e+06	226738	1.33095e+06	461746		2.01835e+06	326662	1.48068e+06	1.61864e+06
	101068	483189	1.1909e+06	1.31742e+06		751089	557799	800515	976588
	856645	133850	950539	657492		765314	810316	536648	673332
	1.96681e+06	44777.5	658389	1.76314e+06		1.56928e+06	371486	313494	384830
	554753	125796	882787	3.65584e+06		493326	3.62311e+06	519306	507151
	2.84078e+06	368016		2.48348e+06		1.0097e+06	5.34133e+06		941803
	4.1215e+06	9751.41		1.14743e+06		357593	170986		339775
	2.2291e+06	1.96117e+06		896673		906687	2.87264e+06		580937
	2.73825e+06	1.55386e+06		1.99449e+06		4.33133e+06	2.39825e+06		1.01575e+06
	4.36816e+06	710557		1.26176e+06		8.48274e+06	428580		475032
	8.14471e+06	1.73481e+06		541931		4.70037e+06	1.96986e+06		474557
	714339	2.85037e+06		1.71824e+06		702136	4.92424e+06		324402
	1.19935e+07	439084		466048		17871.7	862757		627351
		659234		1.50452e+06			1.10698e+06		382370
		7.5198e+06		1.32362e+06			5.60093e+06		578136
		4.06661e+06		897976			5.91855e+06		307476
		5.87185e+06		2.16456e+06			3.02712e+06		449569
		682057		197281			935156		168731
		3.89662e+06					8.22196e+06
		410643					648766
		469800					780125
		509291					2.92581e+06
		1.55703e+06					3.03742e+06
		1.60697e+06					1.54588e+06
		694064					328225
		2.19811e+06					1.14238e+06
		1.76617e+06					2.12542e+06
		658074					410398
		408593					440017
		2.1209e+06					851882
		457586					613464
		1.29642e+06					569985
		3.03956e+06					1.8657e+06
		2.08194e+06					1.84406e+06
		397097					711434
		1.74615e+06					801942
		3.90573e+06					1.0041e+06
		259399					795674
		886888					676273
		3.97684e+06					1.28954e+06
		1.61338e+06					669129
		1.02625e+07					4.37718e+06
		2.09294e+06					1.30878e+06
		1.6754e+06					833818
		1.08736e+06					1.48771e+06
		3.57944e+06					4.16256e+06
		521853					211951
		3.34633e+06					1.6403e+06
		2.86558e+06					889575
		1.21394e+06					461935
		2.41471e+06					620275
		77119.8					598256
		131569					524843
		935119					165572
		340245					172856
		4.52737e+06					817107
		2.11703e+06					344594
		812201					391121
		931455					167849
		313070					599203
		1.72832e+06					481704
		1.56655e+06					337416
		2.31489e+06					396724
		311469					223170
		902000					557277
		1.80966e+06					510664
		494099					180082
		259217					103333
		473428					90993
	P Value	0.079	P Value	0.3358		P Value	0.4152	P Value	0.9799
D
	miR-125b-5p relative expression in γδ T cells					miR-99a-5p relative expression in γδ T cells
	CTRL F	BC	CTRL M	PC		CTRL F	BC	CTRL M	PC
	20.2572	23.1767	694.06	40.6867		17.0111	35.1921	463.435	20.6465
	293.329	229.163	197.089	111.862		217.766	376.053	131.81	165.685
	32.2497	25.9519	175.81	883.497		386.965	40.4237	181.363	556.594
	697.907	67.9702	1464.31	1810.12		356.168	129.18	1795.99	1341.96
	46.5695	1.65794	414.826	69.9613		45.918	3.31297	307.603	20.8506
	63.1582	47.8015	268.77	5125.77		56.7204	43.0988	195.685	1812.75
	143.042	184.051	261.634	69.1095		312.37	145.883	202.704	61.0727
	738.553	1955.75	64.2255	697.416		544.584	1225.26	25.525	803.661
	320.382	1289.53	695.427	403.534		320.631	866.723	334.969	301.523
	93.9507	72.0932	167.043	81.1091		79.3255	3.11188	63.7601	111.039
	109.33	701.318	487.555	140.658		112.27	458.704	279.365	21.8138
	285.855	761.129	644.582	623.832		205.055	548.834	566.281	794.129
	1010.33	86.6167	33.0603	332.951		743.842	126.98	33.032	394.728
	189.854	40.9053	166.669	154.317		105.727	35.2713	66.8363	185.001
	530.584	71.0439	179.676	361.999		411.9	45.946	237.511	403.559
	605.304	283.699	85.6147	106.454		517.797	104.718	64.5254	113.296
	468.039	192.156	1097.03	3094.88		313.257	126.515	724.698	2063.99
	648.918	275.582	1132.6	278.734		414.557	224.538	689.022	127.265
	15.7429	36.2236		2564.35		0.537096	86.8588		2384.08
	7.47871	40.2091		1428.01		9.36418	23.3716		824.248
	10.0457	119.841		1126.96		12.2882	153.071		893.368
	66.8855	272.432		2145.44		82.3488	226.78		1216.97
	2.2207	143.478		724.167		2.98789	33.4066		343.648
	82.1464	2496.1		329.482		73.9591	2737.89		283.624
		899.989		75.4623			898.624		139.088
		467.937		36.8427			439.666		66.3158
		219.038		33.8264			4.73466		52.4443
		345.417					175.538
		1675.94					1153.72
		2465.11					1480
		3942.03					1793.04
		421.453					338.553
		622.554					696.197
		429.557					297.549
		40.0236					29.9091
		124.229					76.063
		2248.22					2103.92
		46.6932					6.51888
		341.901					195.785
		825.409					536.536
		139.064					91.4999
		60.385					69.126
		16.9206					26.7406
		18.4067					25.0948
		83.7216					106.858
		4.68687					5.65923
		14.0734					19.6007
		2.25232					3.50615
		79.741					125.089
		430.005					1094.11
		137.072					204.134
		131.862					192.474
		391.037					471.215
		150.671					204.135
		5.32332					5.2473
		46.8119					67.7467
		7.74904					13.8125
		134.13					174.897
		21.2888					31.7271
		45.8242					79.2965
		154.095					306.902
		55.3725					89.8389
		109.608					162.47
		10.126					14.3174
		9.86483					14.336
		16.427					40.3032
		32.6696					55.9008
	P Value	0.2268	P Value	0.129		P Value	0.1922	P Value	0.1788
E
	miR-181a-5p relative expression in γδ T cells					miR-181a-2-3p relative expression in γδ T cells
	CTRL F	BC	CTRL M	PC		CTRL F	BC	CTRL M	PC
	28931.2	720.354	744.282	1958.88		62.0321	77.1792	74.2725	83.6751
	1423.45	265.595	2614.72	33332.3		633.585	151.481	471.312	377.19
	1906.85	108.206	303.721	1316.83		6.26879	24.4181	141.658	4653.23
	2073.4	1820.08	5451.42	4075.08		71.8435	12.5126	340.471	2234.34
	3499.35	19.5317	36172.3	2949.02		174.9	22.7311	128.896	91.2271
	18688.8	288.406	2253	2774.98		25.4557	45.811	1695.18	5.21488
	1665.95	16011.5	113.629	2349.17		86.1146	61.3247	274.773	14.7865
	25652.5	9.48417	2967.58	3554.9		175.262	45.6478	500.876	66.808
	1545.7	894.642	5928.88	8410.9		521.063	96.7234	352.127	13.5715
	7022.68	2916.91	102576	10237.5		1309.02	38.6182	49.5603	2973.27
	55947.3	1167.62	995.077	2226.38		460.041	73.8208	1426.21	283.626
	13979.4	5299.91	442285	2638.1		535.3	231.245	416.281	80.9743
	3804.35	29135.1	6149.04	3004.34		146.108	21.8058	444.026	239.388
	1457.08	545.646	15801.8	3476.96		71.3471	9.68358	632.55	51.4122
	303158	885.978	77390	5564.51		182.421	63.2483	101.616	11336.8
	423778	1579.31	15832	6845.11		866.417	62.7804	460.495	639.026
	728836	626.459	1621.75	535827		116.143	14.0353	848.392	11841.3
	95094.1	4781.65	21862.2	61876.9		357.06	2.37424	41.7473	1323.15
	2481.05	3042.81		45516.3		415.983	12.0144	532.993	434.595
	2822.36	33.0103		5017.42		523.373	14.8675	728.153	886.294
	273.535	450.9		52389.3		451.14	93.0878		1752.29
	12426.4	106.235		2.62347e+06		53.6528	88.6345		208.074
	397247	1002.69		1.42763e+06		5.15536	624.707		820.046
	200950	179.564		1.88891e+06		6.15714	573.323		342.52
	194040	3567.49		633894		22.7919	62.1435		173.331
	28701.4	762.322		1.25232e+06		14.8846	262.941		7018.75
	41295	2879.47		7.19566e+06		32.7017	221.285		197.623
		5965.67		2.2785e+06			96.0371		1398.5
		11697.5		10171.8			106.772		794.3
		4180.93		35340.4			625.174		668.845
		203.435					909.597		2411.87
		615.219					494.021		571.065
		24.8134					882.456		447.06
		28875.5					139.333		44.5448
		3856.03					87.1632		42.9468
		5019.37					1059.33		33.9207
		30.0272					215.836
		9.70516					242.044
		966.904					2214.97
		3739.18					528.98
		1385.71					281.105
		4.01078					555.424
		1286.41					210.846
		1121.5					1278.99
		3507.34					4435.18
		8450.24					7855.85
		676.194					150.117
		4001.14					631.908
		4190.55					244.849
		604.224					147.49
		2877.53					234.466
		13513.6					2114.02
		4848.4					119.822
		1236.55					306.969
		8366.71					758.097
		4501.75					115.511
		1561.64					29.734
		10404.2					13.1679
		66541.1					18.957
		46603.6					73.7205
		46263					2.64299
		25420.5					8.26764
		26800.9					3.26291
		113943					123.195
		45770.5					72.5546
		3.3435e+06					414.676
		276174					81.7311
		1.27863e+06					190.177
		6.48912e+06					443.441
		4.84165e+06					124.153
		54022.8					12.5159
		1.163e+06					27.9028
		753737					7.18978
		626415					168.089
		118930					8.94565
		1.26064e+06					37.3086
		2.64893e+06					122.45
		29156.2					28.9993
		3488.94					51.291
							5.06222
							5.85568
							31.0914
							15.6062
	P Value	0.099	P Value	0.0422		P Value	0.3665	P Value	0.0409
