# Supplementary material for: MicroRNA‐181a restricts human γδ T cell differentiation by targeting Map3k2 and Notch2
Source: EMBO Rep. 2021 Nov 24;23(1):e52234. doi: 10.15252/embr.202052234 (PMC8728617; doi:10.15252/embr.202052234)
Supplement: Supplementary file 5 — Source Data for Figure 2 [file EMBR-23-e52234-s006.xlsx]

## Sheet: Fig.2
A
	miR-181a-5p relative expression			miR-181a-2-3p relative expression
	IL-7	IL-2		IL-7	IL-2
	39889.2	12337.1		33.1904	17.9621
	31525.1	18960.5		98.312	47.9632
	31459.6	13309.9		48.6044	0.693813
	30758.8	19820.6		143.985	37.5536
	52053.7	26656.7		200.646	53.1833
	47370.9	23891.5		48.912	12.1332
	61991.8	2184.21		12.2796	7.21138
	18227.5	7593.09		28.0181	0.000941
	9889.3	1502.06		29.5173	3.5317
	20542.1	8491.43		5.6342	5.03149
	18678.3	18644		7.23065	1.63125
	70761.2	17952.6		2.80544	2.34838
				4.79505	2.92561
				15.1705	4.49882
				27.4933	9.09892
	P Value	0.00146084		P Value	0.0082
B
	miR-181a-5p relative expression			miR-181a-2-3p relative expression
	Thymus	PBLs		Thymus	PBLs
	55264326	62446.3		78433.8	245.861
	2.76611e+06	13531.6		1506.16	50.0816
	4.39132e+06	60099.8		2754.94	8.88007
	1.59717e+06	12876		4001.78	21.6114
	975513	14317.8		5755.76	54.8511
	6.97028e+06	13531.6		2643.28	34.2088
		26799.2		42.1568	77.6184
				52.8745	14.2374
				52.632	9.05725
				105.153	4.19877
				142.923	16.7163
				1468	13.1526
				820.527	14.3542
				268.135
	P Value	0.0012		P Value	<0,0001
C
	miR-181a-5p relative expression (fold change)										miR-181a-2-3p relative expression (fold change)
	IL-2	IL-15	TGF-β	IL-10	IL-4	IL-12	TNF-α	IFN-γ			IL-2	IL-15	TGF-β	IL-10	IL-4	IL-12	TNF-α	IFN-γ
	0.035234	0.671601	0.506915	0.426893	0.048579	0.639249	0.294765	0.100216			0.893025	0.562711	0.825904	1.63889	1.3413	0.352697	1.2019	0.898996
	0.416573	0.533482	10.1545	2.60977	0.938374	1.11859	1.1093	4.36108			0.225602	0.206163	22.2454	2.71687	2.23174	1.45578	3.00857	3.23247
	0.151888	0.285372	2.12711	0.292258	0.84809	0.56245	1.6155	0.574732			0.837082	0.340035	2.08818	4.18288	7.70155	2.99013	7.1925	6.79254
	0.413367	0.587421	7.54109	5.7433	0.770659	0.220181	0.50266	2.76754			0.610131	0.080946	22.8805	2.87321	2.5166	1.20553	1.21375	1.85594
	0.998159	0.419594	2.32077	1.86452	1.49605	0.954704	2.25547	2.74784			0.296551	0.189323	9.19521	2.41384	3.38524	0.737402	0.839895	2.09119
	0.253707	0.328744	2.53822	0.874402	0.174305	2.24032	1.91152	0.317519			0.33095	0.301599	19.4335	0.887339	1.22277	3.95218	4.71531	2.38948
P Value	0.00636539	0.000361996	0.0919349	0.299873	0.243428	0.883963	0.418885	0.302784		P Value	0.0108	0.0001	0.0351	0.0252	0.0894	0.2282	0.105	0.0763
D
	miR-181a-5p relative expression (fold change)							miR-181a-2-3p relative expression (fold change)
	IL-2	TGF-β	TGF-ß+αTGF-ß	IL-10	IL-4			IL-2	TGF-β	TGF-ß+αTGF-ß	IL-10	IL-4
	0.796592	1.81606	1.75964	1.007	1.25065			0.661838	12.0277	8.78326	1.27133	1.35228
	1.73133	2.19544	1.06263	1.19465	1.34874			5.11829	12.9924	1.64261	0.737242	2.04273
	2.30159	2.96646	1.21305	1.11481	1.1572			0.695432	12.2997	2.62718	1.06138	1.05494
	1.5957	1.52396	1.5445	0.477223	1.19043			0.70334	8.96861	3.69115	1.3617	1.1988
	1.09619	1.8608		0.43957	0.553678			1.6482	3.11453		0.51523	0.650332
		1.90097		2.40399	1.42491				7.49816		1.11319	1.04208
		2.12302							10.2571
		1.07708							3.30056
		1.27664							3.06091
		2.28347							6.36896
P Value	0.125567	0.000512702	0.0875105	0.730136	0.278051		P Value	0.423088	0.000323672	0.138552	0.942572	0.291407
E
		miR-181a-5p (log10)	miR-181a-2-3p (log10)	TNF-α+ cells			miR-181a-5p (log10)	miR-181a-2-3p (log10)	IFN-γ+ cells			miR-181a-5p (log10)	miR-181a-2-3p (log10)	NKG2D+ cells
	THY1 FRESH	6.44187	3.17787	1.79		THY1 FRESH	6.44187	3.17787	2.02		THY1 FRESH	6.44187	3.17787	6.28
	THY2 FRESH	6.6426	3.44011	4.08		THY2 FRESH	6.6426	3.44011	2.88		THY2 FRESH	6.6426	3.44011	15.7
	THY3 FRESH	6.20335	3.60225	4.38		THY3 FRESH	6.20335	3.60225	0.51		THY3 FRESH	6.20335	3.60225	15.3
	THY4 FRESH	5.98923	3.7601	0.52		THY4 FRESH	5.98923	3.7601	0.15		THY4 FRESH	5.98923	3.7601	0.66
	THY5 FRESH	6.84325	3.42214	1.77		THY5 FRESH	6.84325	3.42214	0.4		THY5 FRESH	6.84325	3.42214	20.2
	THY1 IL-7	4.49866	1.99261	14.9		THY1 IL-7	4.49866	1.99261	2.04		THY1 IL-7	4.49866	1.99261	54.4
	THY2 IL-7	4.49775	1.68668	30.9		THY2 IL-7	4.49775	1.68668	1.94		THY2 IL-7	4.49775	1.68668	46.6
	THY3 IL-7	4.48797	2.15832	28.1		THY3 IL-7	4.48797	2.15832	1.24		THY3 IL-7	4.48797	2.15832	50
	THY4 IL-7	4.71645	2.30243	23.1		THY4 IL-7	4.71645	2.30243	2.64		THY4 IL-7	4.71645	2.30243	57.9
	THY5 IL-7	4.67551	1.68941	13		THY5 IL-7	4.67551	1.68941	1.72		THY5 IL-7	4.67551	1.68941	42.7
	THY1 IL-2	4.27785	1.68091	56.4		THY1 IL-2	4.27785	1.68091	13.6		THY1 IL-2	4.27785	1.68091	63.1
	THY2 IL-2	4.12417	-0.15876	68.8		THY2 IL-2	4.12417	-0.15876	9.13		THY2 IL-2	4.12417	-0.15876	63.8
	THY3 IL-2	4.29712	1.57465	54.6		THY3 IL-2	4.29712	1.57465	7.49		THY3 IL-2	4.29712	1.57465	65.1
	THY4 IL-2	4.42581	1.72578	40.6		THY4 IL-2	4.42581	1.72578	9.59		THY4 IL-2	4.42581	1.72578	90.8
	THY5 IL-2	4.37824	1.08397	54.3		THY5 IL-2	4.37824	1.08397	10.7		THY5 IL-2	4.37824	1.08397	77.2
	P Value miR-181a-5p (log10) vs TNF-α+ cells			0.0001		P Value miR-181a-5p (log10) vs IFN-γ+ cells			0.0096		P Value miR-181a-5p (log10) vs NKG2D+ cells			<0,0001
	P Value miR-181a-2-3p (log10) vs TNF-α+ cells			<0,0001		P Value miR-181a-2-3p (log10) vs IFN-γ+ cells			0.0029		P Value miR-181a-2-3p (log10) vs NKG2D+ cells			<0,0001
F
		miR-181a-5p (log10)	miR-181a-2-3p (log10)	TNF-α+ cells			miR-181a-5p (log10)	miR-181a-2-3p (log10)	IFN-γ+ cells			miR-181a-5p (log10)	miR-181a-2-3p (log10)	NKG2D+ cells
	PBL1 FRESH	4.79551	2.39069	81		PBL1 FRESH	4.79551	2.39069	47.9		PBL1 FRESH	4.79551	2.39069	0.32
	PBL2 FRESH	4.13135	1.69968	30.7		PBL2 FRESH	4.13135	1.69968	14		PBL2 FRESH	4.13135	1.69968	47.7
	PBL3 FRESH	4.10978	1.33468	69.8		PBL3 FRESH	4.10978	1.33468	45.8		PBL3 FRESH	4.10978	1.33468	63.9
	PBL4 FRESH	4.15588	1.73918	80.5		PBL4 FRESH	4.15588	1.73918	68.7		PBL4 FRESH	4.15588	1.73918	25.2
	PBL5 FRESH	4.13135	1.53414	69.9		PBL5 FRESH	4.13135	1.53414	49.6		PBL5 FRESH	4.13135	1.53414	23.4
	PBL1 IL-7	4.73524	1.9661	52		PBL1 IL-7	4.73524	1.9661	16.4		PBL1 IL-7	4.73524	1.9661	0.88
	PBL2 IL-7	4.05877	1.40976	26.5		PBL2 IL-7	4.05877	1.40976	16.5		PBL2 IL-7	4.05877	1.40976	67.1
	PBL3 IL-7	3.95402	1.19622	60		PBL3 IL-7	3.95402	1.19622	39.8		PBL3 IL-7	3.95402	1.19622	95
	PBL4 IL-7	3.93562	1.39434	29.9		PBL4 IL-7	3.93562	1.39434	8.63		PBL4 IL-7	3.93562	1.39434	69.3
	PBL5 IL-7	4.05877	1.21338	26.9		PBL5 IL-7	4.05877	1.21338	7.21		PBL5 IL-7	4.05877	1.21338	69.4
	PBL1 IL-2	4.49349	1.78685	43.3		PBL1 IL-2	4.49349	1.78685	13.2		PBL1 IL-2	4.49349	1.78685	0.38
	PBL2 IL-2	3.85582	2.11889	23.2		PBL2 IL-2	3.85582	2.11889	14.5		PBL2 IL-2	3.85582	2.11889	60.4
	PBL3 IL-2	3.91413	1.03848	36.6		PBL3 IL-2	3.91413	1.03848	22.9		PBL3 IL-2	3.91413	1.03848	89.9
	PBL4 IL-2	3.83686	1.2415	24.1		PBL4 IL-2	3.83686	1.2415	8.77		PBL4 IL-2	3.83686	1.2415	63.5
	PBL5 IL-2	3.85582	1.43039	22.6		PBL5 IL-2	3.85582	1.43039	7.86		PBL5 IL-2	3.85582	1.43039	41.3
	P Value miR-181a-5p (log10) vs TNF-α+ cells			0.0174		P Value miR-181a-5p (log10) vs IFN-γ+ cells			0.1751		P Value miR-181a-5p (log10) vs NKG2D+ cells			0.0001
	P Value miR-181a-2-3p (log10) vs TNF-α+ cells			0.114		P Value miR-181a-2-3p (log10) vs IFN-γ+ cells			0.233		P Value miR-181a-2-3p (log10) vs NKG2D+ cells			0.0005
