# Supplementary material for: MicroRNA‐181a restricts human γδ T cell differentiation by targeting Map3k2 and Notch2
Source: EMBO Rep. 2021 Nov 24;23(1):e52234. doi: 10.15252/embr.202052234 (PMC8728617; doi:10.15252/embr.202052234)
Supplement: Supplementary file 6 — Source Data for Figure 3 [file EMBR-23-e52234-s004.xlsx]

## Sheet: Fig.3
C
	miR-181a-5p relative expression (fold change)					miR-181a-2-3p relative expression (fold change)
	GFP+		GFP-			GFP+		GFP-
	Empty	miR-181a	Empty	miR-181a		Empty	miR-181a	Empty	miR-181a
	1	1.89585	1	1.68752		1	40.2211	1	15.9779
	1	1.50159	1	0.929158		1	70.3159	1	24.8068
	1	1.32285	1	1.03211		1	91.0808	1	3.89021
	1	2.38057	1	0.976946		1	148.2	1	2.2507
	P Value	0.045588	P Value	0.444818		P Value	0.0321	P Value	0.1373
D
	% Annexin V+ cells
	GFP+		GFP-
	Empty	miR-181a	Empty	miR-181a
	49.9	67.6	27.9	27.7
	40.1	46.1	37.7	34.9
	30.2	54.5	32.2	35
	52.4	82.6	44.7	62.4
	47.2	58.8	41.2	37.5
	P Value	0.0141956	P Value	0.518459
E
	Relative Expression (fold change)
	Bcl2		Bcl-xL
	Empty	miR-181a	Empty	miR-181a
	1	0.586714	1	0.608634
	1	0.109398	1	0.287325
	1	0.633777	1	0.708266
	1	0.625333	1	0.410922
	1	0.224418	1	0.931733
	P Value	0.0072	P Value	0.022
F
	% CM cells					% EM cells					% Effector cells					% Naive cells
	GFP+		GFP-			GFP+		GFP-			GFP+		GFP-			GFP+		GFP-
	Empty	miR-181a	Empty	miR-181a		Empty	miR-181a	Empty	miR-181a		Empty	miR-181a	Empty	miR-181a		Empty	miR-181a	Empty	miR-181a
	18	15.1	45.5	18.1		5.01	1.41	14	3.43		8.2	6.09	3.55	5.86		68.8	77.4	37	72.6
	19.8	29.9	30.7	25		11.1	15.5	26.1	19.5		9.21	8.97	8.61	11.3		60	45.7	34.6	44.3
	8.23	14.9	7.42	7.03		1.81	3.43	1.93	1.54		6.32	4.05	5.62	3.72		83.6	77.6	85	87.7
	21.7	53.3	33.5	35.5		3.93	7.78	6.35	6.53		6.63	3.1	5.4	4.98		67.7	35.8	54.7	53
	35	34.9	32.3	28.7		32	30	36.6	39.5		11.8	13.4	11.5	13.8		20.4	21.6	19.5	17.9
	7.23	21.8	26.6	29.2		2.97	5.48	17.2	18.7		15.6	10.3	2.94	2.89		74.2	62.5	53.3	49.3
	15	29.1	33.7	38		17	17.3	32.6	26.5		40.5	20.8	14	11.9		27.5	32.8	19.7	23.6
	P Value	0.0496465	P Value	0.365827		P Value	0.402596	P Value	0.201034		P Value	0.141949	P Value	0.618483		P Value	0.23261	P Value	0.26364
	% TNF-α+ cells					% IFN-γ+ cells					% TNF-α+IFN-γ+ cells					% NKG2D+ cells
	GFP+		GFP-			GFP+		GFP-			GFP+		GFP-			GFP+		GFP-
	Empty	miR-181a	Empty	miR-181a		Empty	miR-181a	Empty	miR-181a		Empty	miR-181a	Empty	miR-181a		Empty	miR-181a	Empty	miR-181a
	71	73.3	61.9	70		5.71	7.87	5.48	7.89		5.06	6.59	4.61	6.76		68	57.9	64.3	77.5
	67.4	62.3	57.4	57.6		30.3	24.3	25.3	22.3		25.3	19.8	19.7	17.3		68.6	67.7	55.2	68.2
	19.6	18	12.1	27.9		3.21	3.31	2.53	4.32		2.3	2.29	1.57	3.29		89.6	87.4	91.4	88.7
	18.3	9.99	18.3	13.5		2.26	0.93	2.71	1.42		1.42	0.49	1.69	0.9		78.7	76.4	76.5	75.6
	77.6	64.4	67.6	64.2		19.5	17.5	17.5	17.2		18.4	15.8	16	15.4		76.2	75.7	76.7	78.2
	75.9	61	61.5	57.9		25.4	17.5	18.3	15.6		23.4	14.9	16.1	13.6		68.3	66.3	68.7	67.2
	78.3	70.2	74.9	75.7		35	32.6	33.7	32.9		32.7	27.6	30.5	29.6		69.5	73.3	81.2	80.7
	18.6	14.8	32.2	33		0.87	0.56	2.01	1.77		0.65	0.41	1.49	1.37		73.8	72.1	84.7	87.4
	14	12.9	21.6	28.2		0.48	0.33	1.34	0.92		0.26	0.22	0.76	0.59		46.6	41.5	65.2	66
	53.6	33.8	54.9	48.6		2.02	2.14	2.48	2.34		1.74	1.8	2.23	2.07		85.1	83.2	86.5	85.2
	47.8	36.5	42	50.8		13.3	11.2	13.6	16.2		10.1	8.66	9.84	12.4		89.3	83.2	85.2	84.5
	P Value	0.00327056	P Value	0.338882		P Value	0.0655854	P Value	0.740751		P Value	0.0485499	P Value	0.831421		P Value	0.0328753	P Value	0.233974
