# Supplementary material for: MicroRNA‐181a restricts human γδ T cell differentiation by targeting Map3k2 and Notch2
Source: EMBO Rep. 2021 Nov 24;23(1):e52234. doi: 10.15252/embr.202052234 (PMC8728617; doi:10.15252/embr.202052234)
Supplement: Supplementary file 7 — Source Data for Figure 4 [file EMBR-23-e52234-s002.xlsx]

## Sheet: Fig.4
B
	Relative Expression (fold change)
	Neg Control (Ptbp1)		Map3k2		Atf2		c-fos		p38		Notch2		Hes1		Rbpj		Irf4		Stat1
	Empty	miR-181a	Empty	miR-181a	Empty	miR-181a	Empty	miR-181a	Empty	miR-181a	Empty	miR-181a	Empty	miR-181a	Empty	miR-181a	Empty	miR-181a	Empty	miR-181a
	1	1.06037	1	0.728061	1	0.777314	1	0.391851	1	0.849478	1	0.702316	1	0.582259	1	0.737112	1	0.769827	1	0.740605
	1	1.84191	1	0.702394	1	0.681241	1	0.550408	1	0.326861	1	0.780675	1	0.773628	1	0.668678	1	0.599049	1	0.617011
	1	1.63001	1	0.866059	1	0.748836	1	0.361479	1	0.405665	1	0.689365	1	0.13778	1	0.779976	1	0.671115	1	0.859129
	1	0.998002	1	0.556979	1	0.467815	1	0.446216	1	0.419422	1	0.554566			1	0.325758	1	0.4315	1	0.672827
					1	0.817276	1	0.60301	1	0.791849					1	0.918501
	P Value	0.1645	P Value	0.0202	P Value	0.00816486	P Value	0.00032973	P Value	0.0152554	P Value	0.0066	P Value	0.116596	P Value	0.0336872	P Value	0.0127	P Value	0.0129
C
	Relative Luciferase Units (fold change)
	Control	Map3k2	Map3k2 Mut	Notch2	Notch2 Mut	Irf4	Stat1
	0.855968	0.680444	0.956501	0.577938	1.049	1.20608	0.89125
	0.601608	0.784246	1.0228	0.769469	1.0604	1.3747	1.34067
	1.05089	0.773831	0.833847	0.692052	1.35754	1.05581	1.31601
	0.948231	0.763387	1.01211	0.572843	0.894763	1.49294	1.045
P Value	0.2526	0.0018	0.3876	0.0053	0.4188	0.0601	0.2661
D
		miR-181a-5p (log10)	miR-181a-2-3p (log10)	Map3k2 (log10)				miR-181a-5p (log10)	miR-181a-2-3p (log10)	Notch2 (log10)
	THY1 IL-7	4.60086	1.52101	5.91565			THY1 IL-7	4.60086	1.52101	5.45568
	THY2 IL-7	4.49866	1.99261	5.45324			THY2 IL-7	4.49866	1.99261	5.26029
	THY3 IL-7	4.49775	1.68668	5.44406			THY3 IL-7	4.49775	1.68668	5.44069
	THY4 IL-7	4.48797	2.15832	5.43825			THY4 IL-7	4.48797	2.15832	5.53355
	THY5 IL-7	4.71645	2.30243	4.4587			THY5 IL-7	4.71645	2.30243	4.37162
	THY6 IL-7	4.67551	1.68941	5.31176			THY6 IL-7	4.67551	1.68941	5.4522
	THY1 IL-2	4.09121	1.25436	5.96542			THY1 IL-2	4.09121	1.25436	5.88094
	THY2 IL-2	4.27785	1.68091	5.72092			THY2 IL-2	4.27785	1.68091	5.54956
	THY3 IL-2	4.12418	-0.15876	5.51428			THY3 IL-2	4.12418	-0.15876	5.49821
	THY4 IL-2	4.29712	1.57465	5.6765			THY4 IL-2	4.29712	1.57465	5.61322
	THY5 IL-2	4.42581	1.72578	5.54432			THY5 IL-2	4.42581	1.72578	5.52628
	THY6 IL-2	4.37824	1.08397	5.55912			THY6 IL-2	4.37824	1.08397	5.51396
	P Value miR-181a-5p (log10) vs Map3k2 (log10)			0.0184			P Value miR-181a-5p (log10) vs Notch2 (log10)			0.01
	P Value miR-181a-2-3p (log10) vs Map3k2 (log10)			0.1062			P Value miR-181a-2-3p (log10) vs Notch2 (log10)			0.0876
E
	Map3k2 relative expression (fold change)			Notch2 relative expression (fold change)
	Control	Map3k2		Control	Notch2
	1	0.813856		1	0.833774
	1	0.571077		1	0.673301
	1	0.752398		1	0.875421
	1	0.607379		1	0.795457
	1	0.661102		1	0.882784
	1	0.834789		1	0.785684
	P Value	0.0013		P Value	0.0017
F
	Nkg2d relative expression (fold change)				Tnfa relative expression (fold change)
	Control	Map3k2	Notch2		Control	Map3k2	Notch2
	1	0.91489	0.913328		1	1.11781	0.885978
	1	0.746153	0.691324		1	1.11628	0.828963
	1	0.794608	0.901241		1	1.04809	1.21025
	1	0.630208	0.819485		1	0.911594	1.02039
	1	0.797068	0.882219		1	0.880944	1.05543
	1	0.857458	0.833417		1	1.14077	1.1068
	P Value	0.0033	0.005		P Value	0.4713	0.7675
G
	% NKG2D+ cells				% TNF-α+ cells
	Control	Notch2	Map3k2		Control	Notch2	Map3k2
	55.3	50.3	48.3		88.1	74.6	71.3
	78.2	71.4	68.9		92.6	86.1	93
	70.6	62.2	61		80.4	79	76.5
	71.5	60.6	62.7		86.2	69.1	82.6
	85.2	75.8	73.9		78.5	84.9	85.9
	71.8	63.5	63.5		83.1	91.6	89.7
	P Value	0.0002	<0,0001		P Value	0.3961	0.6674
